# Supplementary material for: A new biological species in the Mercurialis annua polyploid complex: functional divergence in inflorescence morphology and hybrid sterility
Source: Ann Bot. 2019 May 17;124(1):165–78. doi: 10.1093/aob/mcz058 (PMC6676388; doi:10.1093/aob/mcz058)
Supplement: mcz058_Suppl_Supplementary_Table_S1 [file mcz058_suppl_supplementary_table_s1.xlsx]

## Sheet: Data
Table S1. Sampled populations, their original location, abbreviation, and the carried out experiments in this study.
Morph	ID	Name_full	Short_name	Site	Latitude	Longtitude	Experiment
P+	M31	P+_San Javier	P+_SJV	San Javier	37.800519°	.-0.834162°	Common garden, Phylogeny
P+	PH1_2014	P+_Oliva	P+_OLI	Oliva	38.917234°	-0.105597°	Common garden, Phylogeny
P+	PH1_2013	P+_L'antic colonial	P+_VAC	Vilareal -L'antic colonial	39.91089°	-0.113915°	Common garden, Phylogeny
P+	PH2_2013	P+_Vilareal-Telca	P+_VTE	Vilareal-Telca	39.942932°	-0.11735°	Common garden, Phylogeny
P+	PH3_2013	P+_Baldocer	P+_VBL	Vilareal-Baldocer	39.956373°	-0.165365°	Common garden, Phylogeny
P+	PH4_2013	P+_EI Riu	P+_ORI	Onda -EI Riu	39.987926°	-0.219629°	Common garden, Phylogeny
P+	PH2_2015	P+_Castillo de Baños	P+_BAN	Castillo de Baños	36.741213°	-3.298409°	Common garden, Phylogeny
P+	PH1_2015	P+_La Mamola	P+_MAM	La Mamola	36.751714°	-3.266077°	Common garden, Phylogeny
P+	PH3_2015	P+_La Font	P+_FON	La Font	38.414006°	-0.404624°	Common garden, Phylogeny
P+	PH4_2015	P+_Benidorm	P+_BND	Benidorm	38.550653°	-0.120609°	Common garden, Phylogeny
P+	D	P+_Cami espatalanque	P+_ACA	Alcora -Cami espatalanque	40.049767°	-0.199450°	Common garden, Cross array
P+	A	P+_Benicarló	P+_BNC	Benicarló	40.417236°	0.415914°	Cross array, Phylogeny
P+	PH8	P+_Benicarló	P+_BNC3	Benicarló-2013	40.412649°	0.424301°	Common garden, Phylogeny
P-	M38	P-_Nerja	P-_NRJ	Nerja	36.744850°	-3.903466°	Common garden, Phylogeny
P-	M36	P-_Aguadulce	P-_AGU	Aguadulce	36.817698°	-2.554158°	Common garden, Phylogeny
P-	M34	P-_Almería	P-_ALM	Almería	36.841772°	-2.430843°	Common garden, Phylogeny
P-	M32	P-_Pilar de la Horadada	P-_HOR	Pilar de la Horadada	37.890775°	-0.0870041°	Common garden, Phylogeny
P-	M24	P-_Moncófar	P-_MON	Moncófar	39.816310°	-0.164176°	Common garden, Phylogeny
P-	M28	P-_Molinell	P-_OMO	Oliva -Molinell	38.9023861°	-0.0870041°	Common garden, Phylogeny
P-	AH6	P-_Sagunto	P-_SAG	Sagunto	39.6962234°	-0.2769175°	Common garden, Phylogeny
P-	AH5	P-_Torres	P-_TOT	Torres Torres	39.743872°	-0.3563934°	Common garden, Phylogeny
P-	AH7	P-_Benicassim	P-_BNS	Benicassim	40.020433°	-0.001215°	Common garden, Phylogeny
P-	M29	P-_Daimús	P-_DAI	Daimús	38.967978°	- 0.154970°	Phylogeny
P-	M27	P-_Amposta	P-_AMP	Amposta	40.70463°	0.626357°	Common garden
P-	AH19	P-_Gaucín	P-_GAU	Gaucín	36.52402°	-5.31106°	Cross array
P-	AH18	P-_Getares-Algeciras	P-_GET	Playa de Getares, Algeciras	36.1011°	-5.44858°	Cross array
