# Supplementary material for: A new biological species in the Mercurialis annua polyploid complex: functional divergence in inflorescence morphology and hybrid sterility
Source: Ann Bot. 2019 May 17;124(1):165–78. doi: 10.1093/aob/mcz058 (PMC6676388; doi:10.1093/aob/mcz058)
Supplement: mcz058_Suppl_Supplementary_Table_S2 [file mcz058_suppl_supplementary_table_s2.xlsx]

## Sheet: genotypes
Table S2. Source populatios for reciprocol crosses between P+ and P- phenotypes, and the genotypes of four microsatellite markers for both parental individuals and progeny. Hybrid 0 denotes 'not hyrbid', and hybrid 1 indicates 'is hybrid'.
Reciprocol cross							Genotypes
ID	P-	P+	Cross	Replicate	Population	Hybrid	Mh14		Mh15		Mh19		Mh52
1	P-_GET	P+_ACA	P-_GET_P+_ACA	2	P+_ACA	0	464	464	242	242	438	438	228	228
2	P-_GAU	P+_ACA	P-_GAU_P+_ACA	1	P+_ACA	0	464	464	242	242	438	438	228	228
3	P-_GAU	P+_ACA	P-_GAU_P+_ACA	3	P+_ACA	0	464	464	242	242	438	438	228	228
4	P-_GAU	P+_ACA	P-_GAU_P+_ACA	2	P+_ACA	0	464	464	242	242	438	438	209	209
5	P-_GET	P+_ACA	P-_GET_P+_ACA	1	P+_ACA	0	464	464	242	242	438	438	228	228
6	P-_GAU	P+_ACA	P-_GAU_P+_ACA	2	P+_ACA	0	464	464	242	242	438	438	228	228
7	P-_GET	P+_ACA	P-_GET_P+_ACA	3	P+_ACA	0	464	464	242	242	438	438	228	228
8	P-_GET	P+_ACA	P-_GET_P+_ACA	1	P+_ACA	0	464	464	242	242	438	438	228	228
9	P-_GAU	P+_ACA	P-_GAU_P+_ACA	1	P+_ACA	0	464	464	242	242	438	438	NA	NA
10	P-_GET	P+_ACA	P-_GET_P+_ACA	2	P+_ACA	0	464	464	242	242	438	438	228	228
11	P-_GAU	P+_ACA	P-_GAU_P+_ACA	3	P+_ACA	0	464	464	242	242	438	438	228	228
12	P-_GAU	P+_ACA	P-_GAU_P+_ACA	3	P+_ACA	0	464	464	242	242	438	438	228	228
13	P-_GET	P+_ACA	P-_GET_P+_ACA	3	P+_ACA	0	464	464	242	242	438	438	209	228
14	P-_GET	P+_ACA	P-_GET_P+_ACA	2	P+_ACA	0	464	464	242	242	438	438	228	228
15	P-_GAU	P+_ACA	P-_GAU_P+_ACA	1	P+_ACA	0	464	464	242	242	438	438	209	209
16	P-_GAU	P+_ACA	P-_GAU_P+_ACA	3	P+_ACA	0	464	464	242	242	438	438	228	228
17	P-_GET	P+_ACA	P-_GET_P+_ACA	1	P+_ACA	0	464	464	242	242	438	438	228	228
18	P-_GET	P+_ACA	P-_GET_P+_ACA	3	P+_ACA	0	464	464	242	242	438	438	209	209
19	P-_GET	P+_ACA	P-_GET_P+_ACA	2	P+_ACA	0	464	464	242	242	438	438	228	228
20	P-_GET	P+_ACA	P-_GET_P+_ACA	1	P+_ACA	0	464	464	242	242	438	438	209	228
21	P-_GAU	P+_ACA	P-_GAU_P+_ACA	2	P+_ACA	0	464	464	242	242	438	438	228	228
22	P-_GAU	P+_ACA	P-_GAU_P+_ACA	1	P+_ACA	0	464	464	242	242	438	438	209	228
23	P-_GET	P+_ACA	P-_GET_P+_ACA	3	P+_ACA	0	464	464	242	242	438	438	228	228
24	P-_GET	P+_ACA	P-_GET_P+_ACA	1	P+_ACA	0	464	464	242	242	438	438	228	228
25	P-_GAU	P+_ACA	P-_GAU_P+_ACA	1	P+_ACA	0	464	464	242	242	438	438	209	209
26	P-_GAU	P+_ACA	P-_GAU_P+_ACA	2	P+_ACA	0	464	464	242	242	438	438	228	228
27	P-_GET	P+_ACA	P-_GET_P+_ACA	2	P+_ACA	0	464	464	242	242	438	438	228	228
28	P-_GAU	P+_ACA	P-_GAU_P+_ACA	3	P+_ACA	0	464	464	242	242	438	438	209	228
29	P-_GET	P+_ACA	P-_GET_P+_ACA	2	P+_ACA	0	NA	NA	NA	NA	NA	NA	NA	NA
30	P-_GAU	P+_ACA	P-_GAU_P+_ACA	3	P+_ACA	0	464	464	242	242	438	438	228	228
31	P-_GET	P+_ACA	P-_GET_P+_ACA	1	P+_ACA	0	464	464	242	242	438	438	228	228
32	P-_GET	P+_ACA	P-_GET_P+_ACA	3	P+_ACA	0	464	464	242	242	438	438	209	209
33	P-_GAU	P+_ACA	P-_GAU_P+_ACA	2	P+_ACA	0	464	464	242	242	438	438	228	230
34	P-_GAU	P+_ACA	P-_GAU_P+_ACA	3	P+_ACA	0	464	464	242	242	438	438	228	228
35	P-_GAU	P+_ACA	P-_GAU_P+_ACA	2	P+_ACA	0	464	464	242	242	438	438	209	228
36	P-_GET	P+_ACA	P-_GET_P+_ACA	1	P+_ACA	0	464	464	242	242	438	438	228	228
37	P-_GET	P+_ACA	P-_GET_P+_ACA	2	P+_ACA	0	464	464	242	242	438	438	228	228
38	P-_GAU	P+_ACA	P-_GAU_P+_ACA	1	P+_ACA	0	464	464	242	242	438	438	209	209
39	P-_GET	P+_ACA	P-_GET_P+_ACA	3	P+_ACA	0	464	464	242	242	438	438	209	209
40	P-_GAU	P+_ACA	P-_GAU_P+_ACA	3	P+_ACA	0	464	464	242	242	438	438	228	228
41	P-_GET	P+_ACA	P-_GET_P+_ACA	2	P+_ACA	0	464	464	242	242	438	438	228	228
42	P-_GAU	P+_ACA	P-_GAU_P+_ACA	1	P+_ACA	0	464	464	242	242	438	438	209	228
43	P-_GET	P+_ACA	P-_GET_P+_ACA	1	P+_ACA	0	464	464	242	242	438	438	228	230
44	P-_GAU	P+_ACA	P-_GAU_P+_ACA	2	P+_ACA	0	464	464	242	242	438	438	228	228
45	P-_GET	P+_ACA	P-_GET_P+_ACA	3	P+_ACA	0	464	464	242	242	438	438	228	230
46	P-_GET	P+_ACA	P-_GET_P+_ACA	1	P+_ACA	0	464	464	242	242	438	438	228	228
47	P-_GAU	P+_ACA	P-_GAU_P+_ACA	1	P+_ACA	0	464	464	242	242	438	438	209	209
48	P-_GET	P+_ACA	P-_GET_P+_ACA	2	P+_ACA	0	464	464	242	242	438	438	228	228
49	P-_GAU	P+_ACA	P-_GAU_P+_ACA	3	P+_ACA	0	464	464	242	242	438	438	228	228
50	P-_GAU	P+_ACA	P-_GAU_P+_ACA	1	P+_ACA	0	464	464	242	242	438	438	228	228
51	P-_GAU	P+_ACA	P-_GAU_P+_ACA	2	P+_ACA	0	464	464	242	242	438	438	209	209
52	P-_GET	P+_ACA	P-_GET_P+_ACA	3	P+_ACA	0	464	464	242	242	438	438	228	228
53	P-_GET	P+_ACA	P-_GET_P+_ACA	2	P+_ACA	0	464	464	242	242	438	438	228	228
54	P-_GAU	P+_ACA	P-_GAU_P+_ACA	1	P+_ACA	0	464	464	242	242	438	438	228	228
55	P-_GET	P+_ACA	P-_GET_P+_ACA	3	P+_ACA	0	464	464	242	242	438	438	209	209
56	P-_GET	P+_ACA	P-_GET_P+_ACA	2	P+_ACA	0	464	464	242	242	438	438	228	228
57	P-_GET	P+_ACA	P-_GET_P+_ACA	1	P+_ACA	0	464	464	242	242	438	438	228	230
58	P-_GET	P+_ACA	P-_GET_P+_ACA	3	P+_ACA	0	464	464	242	242	438	438	228	228
59	P-_GAU	P+_ACA	P-_GAU_P+_ACA	1	P+_ACA	0	464	464	242	242	438	438	228	228
60	P-_GAU	P+_ACA	P-_GAU_P+_ACA	2	P+_ACA	0	464	464	242	242	438	438	209	228
61	P-_GET	P+_ACA	P-_GET_P+_ACA	2	P+_ACA	0	464	464	242	242	438	438	230	230
62	P-_GET	P+_ACA	P-_GET_P+_ACA	1	P+_ACA	0	464	464	242	242	438	438	NA	NA
63	P-_GAU	P+_ACA	P-_GAU_P+_ACA	1	P+_ACA	0	464	464	242	242	438	438	228	228
64	P-_GET	P+_ACA	P-_GET_P+_ACA	3	P+_ACA	0	464	464	242	242	438	438	228	228
65	P-_GET	P+_ACA	P-_GET_P+_ACA	2	P+_ACA	0	464	464	242	242	438	438	209	228
66	P-_GET	P+_ACA	P-_GET_P+_ACA	1	P+_ACA	0	NA	NA	242	242	438	438	NA	NA
67	P-_GAU	P+_ACA	P-_GAU_P+_ACA	3	P+_ACA	0	464	464	242	242	438	438	228	228
68	P-_GAU	P+_ACA	P-_GAU_P+_ACA	2	P+_ACA	0	464	464	242	242	438	438	209	228
69	P-_GET	P+_ACA	P-_GET_P+_ACA	3	P+_ACA	0	464	464	242	242	438	438	228	228
70	P-_GET	P+_ACA	P-_GET_P+_ACA	2	P+_ACA	0	464	464	242	242	438	438	228	228
71	P-_GET	P+_ACA	P-_GET_P+_ACA	2	P+_ACA	0	464	464	242	242	438	438	228	228
72	P-_GET	P+_ACA	P-_GET_P+_ACA	1	P+_ACA	0	464	464	242	242	438	438	228	228
73	P-_GET	P+_ACA	P-_GET_P+_ACA	3	P+_ACA	0	464	464	242	242	438	438	228	228
74	P-_GAU	P+_ACA	P-_GAU_P+_ACA	3	P+_ACA	0	464	464	242	242	438	438	228	228
75	P-_GET	P+_ACA	P-_GET_P+_ACA	2	P+_ACA	0	464	464	242	242	438	438	228	228
76	P-_GAU	P+_ACA	P-_GAU_P+_ACA	2	P+_ACA	0	464	464	242	242	438	438	209	209
77	P-_GET	P+_ACA	P-_GET_P+_ACA	1	P+_ACA	0	464	464	242	242	438	438	228	228
78	P-_GET	P+_ACA	P-_GET_P+_ACA	1	P+_ACA	0	464	464	242	242	438	438	228	228
79	P-_GET	P+_ACA	P-_GET_P+_ACA	2	P+_ACA	0	464	464	242	242	438	438	228	228
80	P-_GAU	P+_ACA	P-_GAU_P+_ACA	2	P+_ACA	0	464	464	242	242	438	438	209	228
81	P-_GAU	P+_ACA	P-_GAU_P+_ACA	3	P+_ACA	0	464	464	242	242	438	438	228	228
82	P-_GET	P+_ACA	P-_GET_P+_ACA	3	P+_ACA	0	464	464	242	242	438	438	228	228
83	P-_GAU	P+_ACA	P-_GAU_P+_ACA	2	P+_ACA	0	464	464	242	242	438	438	228	228
84	P-_GAU	P+_ACA	P-_GAU_P+_ACA	3	P+_ACA	0	464	464	242	242	438	438	228	230
85	P-_GET	P+_ACA	P-_GET_P+_ACA	2	P+_ACA	0	464	464	242	242	438	438	228	228
86	P-_GET	P+_ACA	P-_GET_P+_ACA	1	P+_ACA	0	464	464	242	242	438	438	228	228
87	P-_GET	P+_ACA	P-_GET_P+_ACA	3	P+_ACA	0	464	464	242	242	438	438	209	209
88	P-_GAU	P+_ACA	P-_GAU_P+_ACA	3	P+_ACA	0	464	464	242	242	438	438	228	228
89	P-_GET	P+_ACA	P-_GET_P+_ACA	2	P+_ACA	0	464	464	242	242	438	438	228	228
90	P-_GAU	P+_ACA	P-_GAU_P+_ACA	2	P+_ACA	0	464	464	242	242	438	438	228	228
91	P-_GAU	P+_ACA	P-_GAU_P+_ACA	1	P+_ACA	0	464	464	242	242	438	438	228	230
92	P-_GET	P+_ACA	P-_GET_P+_ACA	1	P+_ACA	0	464	464	242	242	438	438	228	228
93	P-_GAU	P+_ACA	P-_GAU_P+_ACA	2	P+_ACA	0	464	464	242	242	438	438	228	228
94	P-_GAU	P+_ACA	P-_GAU_P+_ACA	1	P+_ACA	0	464	464	242	242	438	438	228	228
95	P-_GET	P+_ACA	P-_GET_P+_ACA	1	P+_ACA	0	464	464	242	242	438	438	228	228
96	P-_GET	P+_ACA	P-_GET_P+_ACA	3	P+_ACA	0	464	464	242	242	438	438	228	228
97	P-_GET	P+_ACA	P-_GET_P+_ACA	2	P+_ACA	0	464	464	242	242	438	438	228	228
98	P-_GAU	P+_ACA	P-_GAU_P+_ACA	3	P+_ACA	0	464	464	242	242	438	438	228	228
99	P-_GET	P+_ACA	P-_GET_P+_ACA	2	P+_ACA	0	464	464	242	242	438	438	228	228
100	P-_GAU	P+_ACA	P-_GAU_P+_ACA	1	P+_ACA	0	464	464	242	242	438	438	228	228
101	P-_GET	P+_ACA	P-_GET_P+_ACA	1	P+_ACA	0	464	464	242	242	438	438	228	228
102	P-_GAU	P+_ACA	P-_GAU_P+_ACA	1	P+_ACA	0	441	464	242	242	438	438	NA	NA
103	P-_GET	P+_ACA	P-_GET_P+_ACA	2	P+_ACA	0	464	464	242	242	438	438	228	228
104	P-_GAU	P+_ACA	P-_GAU_P+_ACA	2	P+_ACA	0	464	464	242	242	438	438	228	228
105	P-_GAU	P+_ACA	P-_GAU_P+_ACA	3	P+_ACA	0	464	464	242	242	438	438	228	228
106	P-_GAU	P+_ACA	P-_GAU_P+_ACA	1	P+_ACA	0	441	464	242	242	438	438	209	228
107	P-_GAU	P+_ACA	P-_GAU_P+_ACA	3	P+_ACA	0	464	464	242	242	438	438	209	228
108	P-_GET	P+_ACA	P-_GET_P+_ACA	1	P+_ACA	0	464	464	242	242	438	438	226	228
109	P-_GAU	P+_ACA	P-_GAU_P+_ACA	2	P+_ACA	0	464	464	242	242	438	438	209	228
110	P-_GAU	P+_ACA	P-_GAU_P+_ACA	3	P+_ACA	0	464	464	242	242	438	438	228	228
111	P-_GET	P+_ACA	P-_GET_P+_ACA	2	P+_ACA	0	464	464	242	242	438	438	209	228
112	P-_GET	P+_ACA	P-_GET_P+_ACA	1	P+_ACA	0	464	464	242	242	438	438	228	228
113	P-_GET	P+_ACA	P-_GET_P+_ACA	1	P+_ACA	0	464	464	242	242	438	438	228	228
114	P-_GAU	P+_ACA	P-_GAU_P+_ACA	1	P+_ACA	0	464	464	242	242	438	438	209	228
115	P-_GAU	P+_ACA	P-_GAU_P+_ACA	3	P+_ACA	0	464	464	242	242	438	438	209	209
116	P-_GET	P+_ACA	P-_GET_P+_ACA	3	P+_ACA	0	464	464	242	242	438	438	228	228
117	P-_GAU	P+_ACA	P-_GAU_P+_ACA	2	P+_ACA	0	464	464	242	242	438	438	228	228
118	P-_GAU	P+_ACA	P-_GAU_P+_ACA	2	P+_ACA	0	464	464	242	242	438	438	228	228
119	P-_GET	P+_ACA	P-_GET_P+_ACA	2	P+_ACA	0	464	464	242	242	438	438	228	228
120	P-_GET	P+_ACA	P-_GET_P+_ACA	3	P+_ACA	0	464	464	242	242	438	438	228	228
121	P-_GAU	P+_ACA	P-_GAU_P+_ACA	3	P+_ACA	0	464	464	242	242	438	438	228	228
122	P-_GET	P+_ACA	P-_GET_P+_ACA	1	P+_ACA	0	464	464	242	242	438	438	228	228
123	P-_GET	P+_ACA	P-_GET_P+_ACA	2	P+_ACA	0	464	464	242	242	438	438	228	228
124	P-_GET	P+_ACA	P-_GET_P+_ACA	1	P+_ACA	0	464	464	242	242	438	438	228	228
125	P-_GET	P+_ACA	P-_GET_P+_ACA	3	P+_ACA	0	464	464	242	242	438	438	228	228
126	P-_GAU	P+_ACA	P-_GAU_P+_ACA	2	P+_ACA	0	464	464	242	242	438	438	228	228
127	P-_GAU	P+_ACA	P-_GAU_P+_ACA	1	P+_ACA	0	441	464	242	242	438	438	228	228
128	P-_GAU	P+_ACA	P-_GAU_P+_ACA	3	P+_ACA	0	464	464	242	242	438	438	209	228
129	P-_GET	P+_ACA	P-_GET_P+_ACA	2	P+_ACA	0	464	464	242	242	438	438	228	230
130	P-_GET	P+_ACA	P-_GET_P+_ACA	3	P+_ACA	0	464	464	242	242	438	438	209	228
131	P-_GET	P+_ACA	P-_GET_P+_ACA	1	P+_ACA	0	464	464	242	242	438	438	228	228
132	P-_GAU	P+_ACA	P-_GAU_P+_ACA	2	P+_ACA	0	464	464	242	242	438	438	228	228
133	P-_GET	P+_ACA	P-_GET_P+_ACA	3	P+_ACA	0	464	464	242	242	438	438	228	228
134	P-_GAU	P+_ACA	P-_GAU_P+_ACA	1	P+_ACA	0	464	464	242	242	438	438	228	228
135	P-_GET	P+_ACA	P-_GET_P+_ACA	2	P+_ACA	0	464	464	242	242	438	438	228	228
136	P-_GAU	P+_ACA	P-_GAU_P+_ACA	3	P+_ACA	0	464	464	242	242	438	438	228	228
137	P-_GET	P+_ACA	P-_GET_P+_ACA	1	P+_ACA	0	464	464	242	242	438	438	228	228
138	P-_GAU	P+_BNC	P-_GAU_P+_BNC	3	P+_BNC	0	464	464	242	242	438	438	220	228
139	P-_GET	P+_BNC	P-_GET_P+_BNC	2	P+_BNC	0	464	464	242	242	438	438	228	228
140	P-_GAU	P+_BNC	P-_GAU_P+_BNC	2	P+_BNC	0	464	464	242	242	438	438	220	228
141	P-_GET	P+_BNC	P-_GET_P+_BNC	3	P+_BNC	0	464	464	242	242	438	438	228	228
142	P-_GET	P+_BNC	P-_GET_P+_BNC	1	P+_BNC	0	464	464	242	242	438	438	228	228
143	P-_GET	P+_BNC	P-_GET_P+_BNC	3	P+_BNC	0	464	464	242	242	438	438	220	230
144	P-_GET	P+_BNC	P-_GET_P+_BNC	1	P+_BNC	0	464	464	242	242	438	438	230	230
145	P-_GAU	P+_BNC	P-_GAU_P+_BNC	2	P+_BNC	0	464	464	242	242	438	438	228	228
146	P-_GET	P+_BNC	P-_GET_P+_BNC	2	P+_BNC	0	464	464	242	242	438	438	228	228
147	P-_GAU	P+_BNC	P-_GAU_P+_BNC	1	P+_BNC	0	464	464	242	242	438	438	228	228
148	P-_GET	P+_BNC	P-_GET_P+_BNC	1	P+_BNC	0	464	464	242	242	438	438	228	228
149	P-_GAU	P+_BNC	P-_GAU_P+_BNC	2	P+_BNC	0	464	464	242	242	438	438	220	230
150	P-_GAU	P+_BNC	P-_GAU_P+_BNC	1	P+_BNC	0	464	464	242	242	438	438	228	228
151	P-_GET	P+_BNC	P-_GET_P+_BNC	2	P+_BNC	0	464	464	242	242	438	438	228	230
152	P-_GAU	P+_BNC	P-_GAU_P+_BNC	3	P+_BNC	0	464	464	242	242	438	438	226	228
153	P-_GET	P+_BNC	P-_GET_P+_BNC	1	P+_BNC	0	464	464	242	242	438	438	228	230
154	P-_GAU	P+_BNC	P-_GAU_P+_BNC	2	P+_BNC	0	464	464	242	242	438	438	228	230
155	P-_GET	P+_BNC	P-_GET_P+_BNC	2	P+_BNC	0	464	464	242	242	438	438	228	228
156	P-_GET	P+_BNC	P-_GET_P+_BNC	3	P+_BNC	0	464	464	242	242	438	438	228	228
157	P-_GAU	P+_BNC	P-_GAU_P+_BNC	3	P+_BNC	0	464	464	242	242	438	438	220	228
158	P-_GAU	P+_BNC	P-_GAU_P+_BNC	2	P+_BNC	0	464	464	242	242	438	438	220	230
159	P-_GET	P+_BNC	P-_GET_P+_BNC	3	P+_BNC	0	464	464	242	242	438	438	228	228
160	P-_GET	P+_BNC	P-_GET_P+_BNC	2	P+_BNC	0	464	464	242	242	438	438	228	228
161	P-_GET	P+_BNC	P-_GET_P+_BNC	1	P+_BNC	0	464	464	242	242	438	438	228	228
162	P-_GET	P+_BNC	P-_GET_P+_BNC	3	P+_BNC	0	464	464	242	242	438	438	228	228
163	P-_GET	P+_BNC	P-_GET_P+_BNC	2	P+_BNC	0	464	464	242	242	438	438	228	230
164	P-_GAU	P+_BNC	P-_GAU_P+_BNC	1	P+_BNC	0	464	464	242	242	438	438	228	228
165	P-_GAU	P+_BNC	P-_GAU_P+_BNC	2	P+_BNC	0	464	464	242	242	438	438	228	228
166	P-_GET	P+_BNC	P-_GET_P+_BNC	3	P+_BNC	0	464	464	242	242	438	438	228	228
167	P-_GAU	P+_BNC	P-_GAU_P+_BNC	3	P+_BNC	0	464	464	242	242	438	438	230	230
168	P-_GAU	P+_BNC	P-_GAU_P+_BNC	2	P+_BNC	0	464	464	242	242	438	438	228	228
169	P-_GAU	P+_BNC	P-_GAU_P+_BNC	1	P+_BNC	0	464	464	242	242	438	438	220	220
170	P-_GET	P+_BNC	P-_GET_P+_BNC	2	P+_BNC	0	464	464	242	242	438	438	230	230
171	P-_GET	P+_BNC	P-_GET_P+_BNC	3	P+_BNC	0	464	464	242	242	438	438	228	228
172	P-_GET	P+_BNC	P-_GET_P+_BNC	2	P+_BNC	0	464	464	242	242	438	438	228	228
173	P-_GET	P+_BNC	P-_GET_P+_BNC	1	P+_BNC	0	464	464	242	242	438	438	220	230
174	P-_GAU	P+_BNC	P-_GAU_P+_BNC	1	P+_BNC	0	464	464	242	242	438	438	228	228
175	P-_GET	P+_BNC	P-_GET_P+_BNC	3	P+_BNC	0	464	464	242	242	438	438	228	228
176	P-_GAU	P+_BNC	P-_GAU_P+_BNC	1	P+_BNC	0	464	464	242	242	438	438	220	220
177	P-_GET	P+_BNC	P-_GET_P+_BNC	2	P+_BNC	0	464	464	242	242	438	438	228	230
178	P-_GET	P+_BNC	P-_GET_P+_BNC	1	P+_BNC	0	464	464	242	242	438	438	228	230
179	P-_GAU	P+_BNC	P-_GAU_P+_BNC	3	P+_BNC	0	464	464	242	242	438	438	228	230
180	P-_GAU	P+_BNC	P-_GAU_P+_BNC	2	P+_BNC	0	464	464	242	242	438	438	220	220
181	P-_GAU	P+_BNC	P-_GAU_P+_BNC	3	P+_BNC	0	464	464	242	242	438	438	228	228
182	P-_GET	P+_BNC	P-_GET_P+_BNC	2	P+_BNC	0	464	464	242	242	438	438	228	230
183	P-_GAU	P+_BNC	P-_GAU_P+_BNC	1	P+_BNC	0	464	464	242	242	438	438	228	228
184	P-_GET	P+_BNC	P-_GET_P+_BNC	1	P+_BNC	0	464	464	242	242	438	438	228	228
185	P-_GET	P+_BNC	P-_GET_P+_BNC	3	P+_BNC	0	464	464	242	242	438	438	228	228
186	P-_GAU	P+_BNC	P-_GAU_P+_BNC	2	P+_BNC	0	464	464	242	242	438	438	228	230
187	P-_GET	P+_BNC	P-_GET_P+_BNC	1	P+_BNC	0	464	464	242	242	438	438	228	228
188	P-_GAU	P+_BNC	P-_GAU_P+_BNC	3	P+_BNC	0	464	464	242	242	438	438	226	228
189	P-_GET	P+_BNC	P-_GET_P+_BNC	2	P+_BNC	0	464	464	242	242	438	438	228	228
190	P-_GET	P+_BNC	P-_GET_P+_BNC	3	P+_BNC	0	464	464	242	242	438	438	228	228
191	P-_GAU	P+_BNC	P-_GAU_P+_BNC	2	P+_BNC	0	464	464	242	242	438	438	220	220
192	P-_GET	P+_BNC	P-_GET_P+_BNC	1	P+_BNC	0	464	464	242	242	438	438	228	228
193	P-_GAU	P+_BNC	P-_GAU_P+_BNC	3	P+_BNC	0	464	464	242	242	438	438	228	228
194	P-_GET	P+_BNC	P-_GET_P+_BNC	3	P+_BNC	0	464	464	242	242	438	438	220	230
195	P-_GET	P+_BNC	P-_GET_P+_BNC	2	P+_BNC	0	464	464	242	242	438	438	228	228
196	P-_GAU	P+_BNC	P-_GAU_P+_BNC	1	P+_BNC	0	464	464	242	242	438	438	220	222
197	P-_GET	P+_BNC	P-_GET_P+_BNC	3	P+_BNC	0	464	464	242	242	438	438	220	228
198	P-_GAU	P+_BNC	P-_GAU_P+_BNC	3	P+_BNC	0	464	464	242	242	438	438	228	228
199	P-_GET	P+_BNC	P-_GET_P+_BNC	2	P+_BNC	0	441	464	242	242	438	438	228	228
200	P-_GAU	P+_BNC	P-_GAU_P+_BNC	2	P+_BNC	0	464	464	242	242	438	438	228	230
201	P-_GAU	P+_BNC	P-_GAU_P+_BNC	1	P+_BNC	0	464	464	242	242	438	438	228	230
202	P-_GET	P+_BNC	P-_GET_P+_BNC	2	P+_BNC	0	464	464	242	242	438	438	228	230
203	P-_GET	P+_BNC	P-_GET_P+_BNC	1	P+_BNC	0	464	464	242	242	438	438	228	228
204	P-_GAU	P+_BNC	P-_GAU_P+_BNC	2	P+_BNC	0	464	464	242	242	438	438	228	230
205	P-_GAU	P+_BNC	P-_GAU_P+_BNC	1	P+_BNC	0	464	464	242	242	438	438	230	230
206	P-_GAU	P+_BNC	P-_GAU_P+_BNC	3	P+_BNC	0	464	464	242	242	438	438	220	228
207	P-_GET	P+_BNC	P-_GET_P+_BNC	3	P+_BNC	0	464	464	242	242	438	438	228	228
208	P-_GAU	P+_BNC	P-_GAU_P+_BNC	2	P+_BNC	0	464	464	242	242	438	438	228	228
209	P-_GAU	P+_BNC	P-_GAU_P+_BNC	3	P+_BNC	0	464	464	242	242	438	438	228	230
210	P-_GET	P+_BNC	P-_GET_P+_BNC	2	P+_BNC	0	464	464	242	242	438	438	228	228
211	P-_GAU	P+_BNC	P-_GAU_P+_BNC	1	P+_BNC	0	464	464	242	242	438	438	228	228
212	P-_GET	P+_BNC	P-_GET_P+_BNC	3	P+_BNC	0	464	464	242	242	438	438	228	230
213	P-_GAU	P+_BNC	P-_GAU_P+_BNC	3	P+_BNC	0	464	464	242	242	438	438	228	228
214	P-_GET	P+_BNC	P-_GET_P+_BNC	1	P+_BNC	0	464	464	242	242	438	438	228	228
215	P-_GET	P+_BNC	P-_GET_P+_BNC	2	P+_BNC	0	464	464	242	242	438	438	220	228
216	P-_GET	P+_BNC	P-_GET_P+_BNC	3	P+_BNC	0	464	464	242	242	438	438	NA	NA
217	P-_GET	P+_BNC	P-_GET_P+_BNC	3	P+_BNC	0	464	464	242	242	438	438	220	220
218	P-_GET	P+_BNC	P-_GET_P+_BNC	2	P+_BNC	0	464	464	242	242	438	438	228	228
219	P-_GAU	P+_BNC	P-_GAU_P+_BNC	2	P+_BNC	0	464	464	242	242	438	438	220	230
220	P-_GAU	P+_BNC	P-_GAU_P+_BNC	3	P+_BNC	0	464	464	242	242	438	438	230	230
221	P-_GAU	P+_BNC	P-_GAU_P+_BNC	1	P+_BNC	0	464	464	242	242	438	438	230	230
222	P-_GET	P+_BNC	P-_GET_P+_BNC	1	P+_BNC	0	464	464	242	242	438	438	228	230
223	P-_GAU	P+_BNC	P-_GAU_P+_BNC	3	P+_BNC	0	464	464	242	242	438	438	228	228
224	P-_GET	P+_BNC	P-_GET_P+_BNC	2	P+_BNC	0	464	464	242	242	438	438	228	228
225	P-_GET	P+_BNC	P-_GET_P+_BNC	3	P+_BNC	0	464	464	242	242	438	438	228	228
226	P-_GAU	P+_BNC	P-_GAU_P+_BNC	1	P+_BNC	0	464	464	242	242	438	438	228	228
227	P-_GAU	P+_BNC	P-_GAU_P+_BNC	2	P+_BNC	0	464	464	242	242	438	438	228	230
228	P-_GET	P+_BNC	P-_GET_P+_BNC	1	P+_BNC	0	464	464	242	242	438	438	228	230
229	P-_GET	P+_BNC	P-_GET_P+_BNC	3	P+_BNC	0	464	464	242	242	438	438	230	230
230	P-_GAU	P+_BNC	P-_GAU_P+_BNC	2	P+_BNC	0	464	464	242	242	438	438	220	228
231	P-_GET	P+_BNC	P-_GET_P+_BNC	2	P+_BNC	0	464	464	242	242	438	438	220	228
232	P-_GET	P+_BNC	P-_GET_P+_BNC	1	P+_BNC	0	464	464	242	242	438	438	230	230
233	P-_GAU	P+_BNC	P-_GAU_P+_BNC	1	P+_BNC	0	464	464	242	242	438	438	228	228
234	P-_GET	P+_BNC	P-_GET_P+_BNC	3	P+_BNC	0	464	464	242	242	438	438	228	228
235	P-_GAU	P+_BNC	P-_GAU_P+_BNC	3	P+_BNC	0	464	464	242	242	438	438	228	228
236	P-_GAU	P+_BNC	P-_GAU_P+_BNC	2	P+_BNC	0	464	464	242	242	438	438	220	220
237	P-_GET	P+_BNC	P-_GET_P+_BNC	3	P+_BNC	0	464	464	242	242	438	438	228	228
238	P-_GAU	P+_BNC	P-_GAU_P+_BNC	3	P+_BNC	0	464	464	242	242	438	438	228	228
239	P-_GET	P+_BNC	P-_GET_P+_BNC	2	P+_BNC	0	464	464	242	242	438	438	228	228
240	P-_GET	P+_BNC	P-_GET_P+_BNC	1	P+_BNC	0	464	464	242	242	438	438	228	228
241	P-_GAU	P+_BNC	P-_GAU_P+_BNC	1	P+_BNC	0	464	464	242	242	438	438	228	228
242	P-_GAU	P+_BNC	P-_GAU_P+_BNC	2	P+_BNC	0	464	464	242	242	438	438	220	228
243	P-_GET	P+_BNC	P-_GET_P+_BNC	1	P+_BNC	0	464	464	242	242	438	438	228	228
244	P-_GET	P+_BNC	P-_GET_P+_BNC	3	P+_BNC	0	464	464	242	242	438	438	228	228
245	P-_GET	P+_BNC	P-_GET_P+_BNC	2	P+_BNC	0	464	464	242	242	438	438	228	230
246	P-_GET	P+_BNC	P-_GET_P+_BNC	2	P+_BNC	0	464	464	242	242	438	438	220	228
247	P-_GAU	P+_BNC	P-_GAU_P+_BNC	3	P+_BNC	0	464	464	242	242	438	438	228	228
248	P-_GET	P+_BNC	P-_GET_P+_BNC	1	P+_BNC	0	464	464	242	242	438	438	228	228
249	P-_GET	P+_BNC	P-_GET_P+_BNC	3	P+_BNC	0	464	464	242	242	438	438	228	228
250	P-_GAU	P+_BNC	P-_GAU_P+_BNC	2	P+_BNC	0	464	464	242	242	438	438	230	230
251	P-_GAU	P+_BNC	P-_GAU_P+_BNC	1	P+_BNC	0	464	464	242	242	438	438	230	230
252	P-_GET	P+_BNC	P-_GET_P+_BNC	1	P+_BNC	0	464	464	242	242	438	438	228	228
253	P-_GAU	P+_BNC	P-_GAU_P+_BNC	1	P+_BNC	0	NA	NA	NA	NA	NA	NA	NA	NA
254	P-_GAU	P+_BNC	P-_GAU_P+_BNC	2	P+_BNC	0	464	464	242	242	438	438	228	228
255	P-_GET	P+_BNC	P-_GET_P+_BNC	3	P+_BNC	0	464	464	242	242	438	438	228	230
256	P-_GAU	P+_BNC	P-_GAU_P+_BNC	3	P+_BNC	0	464	464	242	242	438	438	228	228
257	P-_GET	P+_BNC	P-_GET_P+_BNC	2	P+_BNC	0	464	464	242	242	438	438	230	230
258	P-_GAU	P+_BNC	P-_GAU_P+_BNC	3	P+_BNC	0	464	464	242	242	438	438	220	228
259	P-_GET	P+_BNC	P-_GET_P+_BNC	3	P+_BNC	0	464	464	242	242	438	438	230	230
260	P-_GAU	P+_BNC	P-_GAU_P+_BNC	1	P+_BNC	0	464	464	242	242	438	438	228	228
261	P-_GET	P+_BNC	P-_GET_P+_BNC	1	P+_BNC	0	464	464	242	242	438	438	228	228
262	P-_GET	P+_BNC	P-_GET_P+_BNC	2	P+_BNC	0	464	464	242	242	438	438	230	230
263	P-_GAU	P+_BNC	P-_GAU_P+_BNC	2	P+_BNC	0	464	464	242	242	438	438	228	230
264	P-_GAU	P+_BNC	P-_GAU_P+_BNC	3	P+_BNC	0	464	464	242	242	438	438	230	230
265	P-_GET	P+_BNC	P-_GET_P+_BNC	2	P+_BNC	0	464	464	242	242	438	438	220	220
266	P-_GAU	P+_BNC	P-_GAU_P+_BNC	1	P+_BNC	0	464	464	242	242	438	438	228	228
267	P-_GET	P+_BNC	P-_GET_P+_BNC	3	P+_BNC	0	464	464	242	242	438	438	228	228
268	P-_GET	P+_BNC	P-_GET_P+_BNC	2	P+_BNC	0	464	464	242	242	438	438	220	220
269	P-_GAU	P+_BNC	P-_GAU_P+_BNC	3	P+_BNC	0	464	464	242	242	438	438	230	230
270	P-_GET	P+_BNC	P-_GET_P+_BNC	1	P+_BNC	0	464	464	242	242	438	438	230	230
271	P-_GAU	P+_BNC	P-_GAU_P+_BNC	2	P+_BNC	0	464	464	242	242	438	438	228	228
272	P-_GET	P+_BNC	P-_GET_P+_BNC	2	P+_BNC	0	464	464	242	242	438	438	220	228
273	P-_GAU	P+_BNC	P-_GAU_P+_BNC	1	P+_BNC	0	464	464	242	242	438	438	228	228
274	P-_GAU	P+_BNC	P-_GAU_P+_BNC	3	P+_BNC	0	464	464	242	242	438	438	228	228
275	P-_GET	P+_BNC	P-_GET_P+_BNC	3	P+_BNC	0	464	464	242	242	438	438	228	230
276	P-_GET	P+_BNC	P-_GET_P+_BNC	2	P+_BNC	0	464	464	242	242	438	438	228	228
277	P-_GET	P+_BNC	P-_GET_P+_BNC	3	P+_BNC	0	464	464	242	242	438	438	230	230
278	P-_GET	P+_BNC	P-_GET_P+_BNC	1	P+_BNC	0	464	464	242	242	438	438	230	230
279	P-_GAU	P+_BNC	P-_GAU_P+_BNC	1	P+_BNC	0	464	464	242	242	438	438	228	230
280	P-_GET	P+_BNC	P-_GET_P+_BNC	2	P+_BNC	0	464	464	242	242	438	438	220	228
281	P-_GAU	P+_BNC	P-_GAU_P+_BNC	3	P+_BNC	0	464	464	242	242	438	438	228	228
282	P-_GET	P+_BNC	P-_GET_P+_BNC	3	P+_BNC	0	464	464	242	242	438	438	228	228
283	P-_GET	P+_BNC	P-_GET_P+_BNC	1	P+_BNC	0	464	464	242	242	438	438	228	228
284	P-_GAU	P+_ACA	P-_GAU_P+_ACA	2	P-_GAU	0	419	446	242	242	438	444	193	201
285	P-_GAU	P+_ACA	P-_GAU_P+_ACA	3	P-_GAU	0	441	441	242	275	438	438	193	193
286	P-_GAU	P+_BNC	P-_GAU_P+_BNC	2	P-_GAU	0	441	441	242	242	438	438	190	204
287	P-_GAU	P+_ACA	P-_GAU_P+_ACA	2	P-_GAU	0	NA	NA	242	242	438	438	199	199
288	P-_GAU	P+_BNC	P-_GAU_P+_BNC	1	P-_GAU	0	441	441	242	242	438	438	201	204
289	P-_GAU	P+_ACA	P-_GAU_P+_ACA	3	P-_GAU	0	441	441	242	242	438	438	193	199
290	P-_GAU	P+_BNC	P-_GAU_P+_BNC	3	P-_GAU	0	425	441	242	242	438	440	196	199
291	P-_GAU	P+_ACA	P-_GAU_P+_ACA	2	P-_GAU	0	446	446	275	275	438	438	199	199
292	P-_GAU	P+_ACA	P-_GAU_P+_ACA	1	P-_GAU	0	425	441	242	242	438	438	193	193
293	P-_GAU	P+_BNC	P-_GAU_P+_BNC	2	P-_GAU	0	441	446	242	242	438	438	201	203
294	P-_GAU	P+_BNC	P-_GAU_P+_BNC	1	P-_GAU	0	441	441	242	242	438	438	196	204
295	P-_GAU	P+_ACA	P-_GAU_P+_ACA	3	P-_GAU	0	441	441	242	275	438	438	193	196
296	P-_GAU	P+_BNC	P-_GAU_P+_BNC	3	P-_GAU	0	419	441	242	275	438	438	196	199
297	P-_GAU	P+_BNC	P-_GAU_P+_BNC	1	P-_GAU	0	441	441	242	275	438	438	196	199
298	P-_GAU	P+_BNC	P-_GAU_P+_BNC	3	P-_GAU	0	441	441	242	242	438	438	193	193
299	P-_GAU	P+_ACA	P-_GAU_P+_ACA	3	P-_GAU	0	425	425	242	242	438	438	196	204
300	P-_GAU	P+_ACA	P-_GAU_P+_ACA	2	P-_GAU	0	441	441	242	242	438	440	NA	NA
301	P-_GAU	P+_BNC	P-_GAU_P+_BNC	3	P-_GAU	0	441	441	242	242	438	438	193	199
302	P-_GAU	P+_ACA	P-_GAU_P+_ACA	1	P-_GAU	0	425	441	242	242	438	438	193	193
303	P-_GAU	P+_BNC	P-_GAU_P+_BNC	1	P-_GAU	0	441	441	242	275	438	442	199	204
304	P-_GAU	P+_BNC	P-_GAU_P+_BNC	3	P-_GAU	0	441	441	242	242	438	438	193	196
305	P-_GAU	P+_ACA	P-_GAU_P+_ACA	3	P-_GAU	0	425	441	242	242	440	442	196	201
306	P-_GAU	P+_BNC	P-_GAU_P+_BNC	1	P-_GAU	0	NA	NA	242	242	438	438	193	193
307	P-_GAU	P+_BNC	P-_GAU_P+_BNC	2	P-_GAU	0	NA	NA	242	242	438	442	190	204
308	P-_GAU	P+_BNC	P-_GAU_P+_BNC	1	P-_GAU	0	441	441	242	242	438	438	193	199
309	P-_GAU	P+_BNC	P-_GAU_P+_BNC	3	P-_GAU	0	441	441	242	242	438	438	196	199
310	P-_GAU	P+_ACA	P-_GAU_P+_ACA	1	P-_GAU	0	441	441	242	242	438	438	196	196
311	P-_GAU	P+_BNC	P-_GAU_P+_BNC	1	P-_GAU	0	441	441	275	275	438	438	199	204
312	P-_GAU	P+_BNC	P-_GAU_P+_BNC	2	P-_GAU	0	419	419	275	275	438	438	196	199
313	P-_GAU	P+_BNC	P-_GAU_P+_BNC	1	P-_GAU	0	NA	NA	242	242	438	438	193	193
314	P-_GAU	P+_ACA	P-_GAU_P+_ACA	2	P-_GAU	0	NA	NA	242	242	438	438	199	199
315	P-_GAU	P+_ACA	P-_GAU_P+_ACA	3	P-_GAU	0	441	441	242	242	438	438	201	204
316	P-_GAU	P+_ACA	P-_GAU_P+_ACA	1	P-_GAU	0	425	425	242	242	438	438	193	193
317	P-_GAU	P+_BNC	P-_GAU_P+_BNC	2	P-_GAU	0	NA	NA	242	242	438	438	201	201
318	P-_GAU	P+_BNC	P-_GAU_P+_BNC	1	P-_GAU	0	441	441	275	275	438	438	199	204
319	P-_GAU	P+_BNC	P-_GAU_P+_BNC	3	P-_GAU	0	441	441	242	242	438	438	195	195
320	P-_GAU	P+_BNC	P-_GAU_P+_BNC	1	P-_GAU	0	441	441	242	242	438	438	201	201
321	P-_GAU	P+_BNC	P-_GAU_P+_BNC	1	P-_GAU	0	441	441	242	242	438	440	194	199
322	P-_GAU	P+_BNC	P-_GAU_P+_BNC	3	P-_GAU	0	441	441	242	242	438	438	196	196
323	P-_GAU	P+_ACA	P-_GAU_P+_ACA	3	P-_GAU	0	441	441	242	242	438	438	193	193
324	P-_GAU	P+_ACA	P-_GAU_P+_ACA	2	P-_GAU	0	NA	NA	242	242	438	438	196	199
325	P-_GAU	P+_BNC	P-_GAU_P+_BNC	2	P-_GAU	0	441	441	242	242	438	442	196	204
326	P-_GAU	P+_BNC	P-_GAU_P+_BNC	3	P-_GAU	0	425	446	242	242	438	438	193	204
327	P-_GAU	P+_ACA	P-_GAU_P+_ACA	3	P-_GAU	0	441	441	242	242	438	438	193	193
328	P-_GAU	P+_BNC	P-_GAU_P+_BNC	2	P-_GAU	0	425	441	242	242	438	438	NA	NA
329	P-_GAU	P+_ACA	P-_GAU_P+_ACA	2	P-_GAU	0	NA	NA	242	242	438	438	193	199
330	P-_GAU	P+_ACA	P-_GAU_P+_ACA	2	P-_GAU	0	441	441	242	275	438	440	196	204
331	P-_GAU	P+_BNC	P-_GAU_P+_BNC	3	P-_GAU	0	441	441	242	242	438	440	193	193
332	P-_GAU	P+_BNC	P-_GAU_P+_BNC	2	P-_GAU	0	425	441	242	242	438	438	196	199
333	P-_GAU	P+_BNC	P-_GAU_P+_BNC	1	P-_GAU	0	441	441	242	242	438	438	199	204
334	P-_GAU	P+_ACA	P-_GAU_P+_ACA	3	P-_GAU	0	425	425	242	242	438	440	196	201
335	P-_GAU	P+_BNC	P-_GAU_P+_BNC	3	P-_GAU	0	419	441	242	242	438	438	199	199
336	P-_GAU	P+_ACA	P-_GAU_P+_ACA	3	P-_GAU	0	419	441	275	275	440	450	198	201
337	P-_GAU	P+_BNC	P-_GAU_P+_BNC	1	P-_GAU	0	441	441	242	242	438	438	193	193
338	P-_GAU	P+_BNC	P-_GAU_P+_BNC	3	P-_GAU	0	419	441	242	242	438	438	199	199
339	P-_GAU	P+_BNC	P-_GAU_P+_BNC	1	P-_GAU	0	402	441	242	242	438	438	199	199
340	P-_GAU	P+_BNC	P-_GAU_P+_BNC	3	P-_GAU	0	441	441	242	242	438	438	193	193
341	P-_GAU	P+_BNC	P-_GAU_P+_BNC	2	P-_GAU	0	441	441	242	275	438	438	199	201
342	P-_GAU	P+_ACA	P-_GAU_P+_ACA	3	P-_GAU	0	425	425	242	242	438	438	196	196
343	P-_GAU	P+_BNC	P-_GAU_P+_BNC	1	P-_GAU	0	441	441	242	275	438	438	199	201
344	P-_GAU	P+_BNC	P-_GAU_P+_BNC	2	P-_GAU	0	419	441	242	275	438	438	190	196
345	P-_GAU	P+_ACA	P-_GAU_P+_ACA	1	P-_GAU	0	441	441	242	275	438	438	193	201
346	P-_GAU	P+_BNC	P-_GAU_P+_BNC	3	P-_GAU	0	441	441	242	242	438	438	195	202
347	P-_GAU	P+_BNC	P-_GAU_P+_BNC	2	P-_GAU	0	419	419	275	275	438	440	196	196
348	P-_GAU	P+_BNC	P-_GAU_P+_BNC	3	P-_GAU	0	425	425	242	242	438	438	193	194
349	P-_GAU	P+_BNC	P-_GAU_P+_BNC	1	P-_GAU	0	441	441	242	275	438	440	194	204
350	P-_GAU	P+_ACA	P-_GAU_P+_ACA	3	P-_GAU	0	441	441	242	242	438	438	190	196
351	P-_GAU	P+_BNC	P-_GAU_P+_BNC	2	P-_GAU	0	419	441	242	242	438	438	201	204
352	P-_GAU	P+_BNC	P-_GAU_P+_BNC	1	P-_GAU	0	NA	NA	242	242	438	438	196	201
353	P-_GAU	P+_BNC	P-_GAU_P+_BNC	2	P-_GAU	0	NA	NA	242	242	438	438	196	196
354	P-_GAU	P+_ACA	P-_GAU_P+_ACA	3	P-_GAU	0	402	402	242	242	438	440	190	201
355	P-_GAU	P+_ACA	P-_GAU_P+_ACA	3	P-_GAU	0	441	446	242	242	438	438	204	204
356	P-_GAU	P+_BNC	P-_GAU_P+_BNC	2	P-_GAU	0	NA	NA	242	275	438	438	196	196
357	P-_GAU	P+_BNC	P-_GAU_P+_BNC	3	P-_GAU	0	441	441	242	242	438	438	196	196
358	P-_GAU	P+_BNC	P-_GAU_P+_BNC	1	P-_GAU	0	441	441	242	242	438	438	199	204
359	P-_GAU	P+_ACA	P-_GAU_P+_ACA	1	P-_GAU	0	441	441	242	275	438	438	193	204
360	P-_GAU	P+_ACA	P-_GAU_P+_ACA	2	P-_GAU	0	441	441	242	275	438	438	196	201
361	P-_GAU	P+_ACA	P-_GAU_P+_ACA	3	P-_GAU	0	441	441	242	242	438	438	196	196
362	P-_GAU	P+_BNC	P-_GAU_P+_BNC	1	P-_GAU	0	441	441	242	242	438	438	193	193
363	P-_GAU	P+_ACA	P-_GAU_P+_ACA	1	P-_GAU	0	425	441	242	242	438	438	NA	NA
364	P-_GAU	P+_BNC	P-_GAU_P+_BNC	1	P-_GAU	0	NA	NA	242	242	438	438	199	204
365	P-_GAU	P+_BNC	P-_GAU_P+_BNC	2	P-_GAU	0	441	441	242	242	NA	NA	196	203
366	P-_GAU	P+_ACA	P-_GAU_P+_ACA	2	P-_GAU	0	441	441	242	242	438	438	193	199
367	P-_GAU	P+_BNC	P-_GAU_P+_BNC	3	P-_GAU	0	425	441	242	242	438	440	193	199
368	P-_GET	P+_BNC	P-_GET_P+_BNC	2	P-_GET	0	425	425	242	242	442	442	199	199
369	P-_GET	P+_ACA	P-_GET_P+_ACA	1	P-_GET	0	425	425	242	242	442	442	199	199
370	P-_GET	P+_ACA	P-_GET_P+_ACA	3	P-_GET	0	441	441	242	242	438	438	194	199
371	P-_GET	P+_ACA	P-_GET_P+_ACA	1	P-_GET	0	425	425	242	242	438	442	194	199
372	P-_GET	P+_BNC	P-_GET_P+_BNC	3	P-_GET	0	425	425	242	242	442	442	194	199
373	P-_GET	P+_BNC	P-_GET_P+_BNC	2	P-_GET	0	425	425	242	242	438	438	199	199
374	P-_GET	P+_ACA	P-_GET_P+_ACA	1	P-_GET	0	425	425	242	242	438	438	195	195
375	P-_GET	P+_BNC	P-_GET_P+_BNC	2	P-_GET	0	419	425	242	274	438	442	199	199
376	P-_GET	P+_ACA	P-_GET_P+_ACA	3	P-_GET	0	419	441	242	242	438	438	195	195
377	P-_GET	P+_BNC	P-_GET_P+_BNC	3	P-_GET	0	425	441	242	242	442	442	194	199
378	P-_GET	P+_ACA	P-_GET_P+_ACA	2	P-_GET	0	419	425	242	242	438	438	193	199
379	P-_GET	P+_ACA	P-_GET_P+_ACA	3	P-_GET	0	425	425	242	242	438	442	194	195
380	P-_GET	P+_ACA	P-_GET_P+_ACA	2	P-_GET	0	419	419	242	274	438	446	195	199
381	P-_GET	P+_BNC	P-_GET_P+_BNC	3	P-_GET	0	419	419	242	242	438	442	194	199
382	P-_GET	P+_BNC	P-_GET_P+_BNC	1	P-_GET	0	425	425	274	274	438	438	198	205
383	P-_GET	P+_ACA	P-_GET_P+_ACA	1	P-_GET	0	419	419	242	242	438	442	199	199
384	P-_GET	P+_ACA	P-_GET_P+_ACA	3	P-_GET	0	425	441	242	242	438	442	199	206
385	P-_GET	P+_BNC	P-_GET_P+_BNC	1	P-_GET	0	441	441	242	274	438	438	193	205
386	P-_GET	P+_BNC	P-_GET_P+_BNC	2	P-_GET	0	425	441	242	242	438	446	195	205
387	P-_GET	P+_ACA	P-_GET_P+_ACA	2	P-_GET	0	419	425	242	242	442	446	199	205
388	P-_GET	P+_ACA	P-_GET_P+_ACA	2	P-_GET	0	425	425	242	274	438	438	194	194
389	P-_GET	P+_BNC	P-_GET_P+_BNC	3	P-_GET	0	425	431	242	242	438	438	194	198
390	P-_GET	P+_ACA	P-_GET_P+_ACA	3	P-_GET	0	441	441	242	242	438	438	195	198
391	P-_GET	P+_ACA	P-_GET_P+_ACA	1	P-_GET	0	419	425	242	242	438	442	193	199
392	P-_GET	P+_BNC	P-_GET_P+_BNC	2	P-_GET	0	425	425	242	242	438	438	199	199
393	P-_GET	P+_ACA	P-_GET_P+_ACA	1	P-_GET	0	419	441	274	274	442	442	199	199
394	P-_GET	P+_ACA	P-_GET_P+_ACA	2	P-_GET	0	425	425	242	274	438	438	194	205
395	P-_GET	P+_ACA	P-_GET_P+_ACA	3	P-_GET	0	425	441	242	242	438	438	198	198
396	P-_GET	P+_BNC	P-_GET_P+_BNC	1	P-_GET	0	425	425	242	274	438	438	193	205
397	P-_GET	P+_ACA	P-_GET_P+_ACA	1	P-_GET	0	419	419	242	242	442	442	199	199
398	P-_GET	P+_ACA	P-_GET_P+_ACA	3	P-_GET	0	425	425	242	242	438	438	194	195
399	P-_GET	P+_ACA	P-_GET_P+_ACA	2	P-_GET	0	425	441	242	274	438	438	194	199
400	P-_GET	P+_BNC	P-_GET_P+_BNC	1	P-_GET	0	425	441	242	274	438	450	198	198
401	P-_GET	P+_BNC	P-_GET_P+_BNC	2	P-_GET	0	419	425	242	242	438	446	194	205
402	P-_GET	P+_ACA	P-_GET_P+_ACA	1	P-_GET	0	419	419	242	242	442	442	199	199
403	P-_GET	P+_ACA	P-_GET_P+_ACA	3	P-_GET	0	441	441	242	242	438	438	198	198
404	P-_GET	P+_BNC	P-_GET_P+_BNC	1	P-_GET	0	425	425	242	274	438	442	194	199
405	P-_GET	P+_BNC	P-_GET_P+_BNC	3	P-_GET	0	425	441	242	242	438	450	198	198
406	P-_GET	P+_ACA	P-_GET_P+_ACA	1	P-_GET	0	419	419	242	274	442	442	199	199
407	P-_GET	P+_BNC	P-_GET_P+_BNC	3	P-_GET	0	425	425	242	242	438	438	195	198
408	P-_GET	P+_ACA	P-_GET_P+_ACA	3	P-_GET	0	441	441	242	274	438	438	195	199
409	P-_GET	P+_BNC	P-_GET_P+_BNC	1	P-_GET	0	425	425	242	274	438	438	194	199
410	P-_GET	P+_ACA	P-_GET_P+_ACA	2	P-_GET	0	425	425	242	242	438	438	194	199
411	P-_GET	P+_ACA	P-_GET_P+_ACA	1	P-_GET	0	419	441	274	274	442	442	199	199
412	P-_GET	P+_BNC	P-_GET_P+_BNC	2	P-_GET	0	425	425	242	242	438	438	198	198
413	P-_GET	P+_BNC	P-_GET_P+_BNC	2	P-_GET	0	425	425	242	274	438	446	198	198
414	P-_GET	P+_BNC	P-_GET_P+_BNC	3	P-_GET	0	425	431	242	242	438	438	194	194
415	P-_GET	P+_BNC	P-_GET_P+_BNC	1	P-_GET	0	NA	NA	242	274	438	438	194	205
416	P-_GET	P+_ACA	P-_GET_P+_ACA	1	P-_GET	0	425	425	242	242	438	438	194	195
417	P-_GET	P+_ACA	P-_GET_P+_ACA	2	P-_GET	0	425	441	242	242	438	438	198	198
418	P-_GET	P+_ACA	P-_GET_P+_ACA	1	P-_GET	0	419	419	242	242	438	442	199	199
419	P-_GET	P+_BNC	P-_GET_P+_BNC	3	P-_GET	0	441	441	242	274	438	438	194	195
420	P-_GET	P+_ACA	P-_GET_P+_ACA	1	P-_GET	0	419	419	242	242	438	438	199	199
421	P-_GET	P+_ACA	P-_GET_P+_ACA	3	P-_GET	0	419	441	242	242	438	442	199	199
422	P-_GET	P+_BNC	P-_GET_P+_BNC	2	P-_GET	0	425	425	242	242	442	450	199	199
423	P-_GET	P+_BNC	P-_GET_P+_BNC	3	P-_GET	0	425	425	242	242	438	442	199	199
424	P-_GET	P+_BNC	P-_GET_P+_BNC	1	P-_GET	0	425	425	242	242	438	446	194	194
425	P-_GET	P+_ACA	P-_GET_P+_ACA	3	P-_GET	0	425	425	242	242	438	442	199	206
426	P-_GET	P+_ACA	P-_GET_P+_ACA	1	P-_GET	0	419	419	242	242	442	442	199	199
427	P-_GET	P+_BNC	P-_GET_P+_BNC	2	P-_GET	0	425	425	242	242	438	438	194	194
428	P-_GET	P+_ACA	P-_GET_P+_ACA	2	P-_GET	0	425	441	242	274	438	438	194	198
429	P-_GET	P+_BNC	P-_GET_P+_BNC	2	P-_GET	0	425	425	242	242	438	442	199	199
430	P-_GET	P+_ACA	P-_GET_P+_ACA	3	P-_GET	0	425	441	242	242	438	442	199	206
431	P-_GET	P+_BNC	P-_GET_P+_BNC	2	P-_GET	0	425	425	242	242	442	442	199	199
432	P-_GET	P+_BNC	P-_GET_P+_BNC	2	P-_GET	0	425	425	242	242	438	442	199	199
433	P-_GET	P+_ACA	P-_GET_P+_ACA	3	P-_GET	0	419	441	242	242	438	438	195	205
434	P-_GET	P+_ACA	P-_GET_P+_ACA	1	P-_GET	0	419	425	242	242	438	442	194	199
435	P-_GET	P+_BNC	P-_GET_P+_BNC	2	P-_GET	0	419	419	242	242	438	438	195	195
436	P-_GET	P+_ACA	P-_GET_P+_ACA	3	P+_ACA	1	464	464	242	242	438	438	228	228
437	P-_GAU	P+_ACA	P-_GAU_P+_ACA	2	P+_ACA	1	464	464	242	242	438	438	199	228
438	P-_GET	P+_ACA	P-_GET_P+_ACA	1	P+_ACA	1	425	464	242	242	438	442	199	228
439	P-_GAU	P+_ACA	P-_GAU_P+_ACA	2	P+_ACA	1	441	441	242	242	438	438	193	199
440	P-_GAU	P+_ACA	P-_GAU_P+_ACA	1	P+_ACA	1	425	464	242	242	438	438	195	228
441	P-_GET	P+_ACA	P-_GET_P+_ACA	3	P+_ACA	1	425	464	242	242	438	438	194	228
442	P-_GET	P+_ACA	P-_GET_P+_ACA	2	P+_ACA	1	425	464	242	242	438	438	194	228
443	P-_GAU	P+_ACA	P-_GAU_P+_ACA	3	P+_ACA	1	441	464	242	275	438	438	193	228
444	P-_GAU	P+_ACA	P-_GAU_P+_ACA	1	P+_ACA	1	464	464	242	242	438	438	196	228
445	P-_GET	P+_ACA	P-_GET_P+_ACA	3	P+_ACA	1	441	464	242	242	438	438	195	228
446	P-_GAU	P+_ACA	P-_GAU_P+_ACA	2	P+_ACA	1	441	464	242	242	438	438	204	228
447	P-_GET	P+_ACA	P-_GET_P+_ACA	1	P+_ACA	1	441	464	242	242	438	438	194	228
448	P-_GAU	P+_ACA	P-_GAU_P+_ACA	3	P+_ACA	1	464	464	242	242	438	438	193	228
449	P-_GAU	P+_ACA	P-_GAU_P+_ACA	3	P+_ACA	1	464	464	242	242	438	438	193	228
450	P-_GAU	P+_ACA	P-_GAU_P+_ACA	2	P+_ACA	1	425	464	242	242	438	438	199	228
451	P-_GAU	P+_ACA	P-_GAU_P+_ACA	3	P+_ACA	1	446	464	242	275	438	438	204	209
452	P-_GAU	P+_ACA	P-_GAU_P+_ACA	2	P+_ACA	1	441	441	242	242	438	438	196	199
453	P-_GAU	P+_ACA	P-_GAU_P+_ACA	3	P+_ACA	1	441	464	242	275	438	438	193	228
454	P-_GET	P+_ACA	P-_GET_P+_ACA	1	P+_ACA	1	419	464	242	242	438	438	199	228
455	P-_GAU	P+_ACA	P-_GAU_P+_ACA	1	P+_ACA	1	464	464	242	275	438	438	196	228
456	P-_GAU	P+_ACA	P-_GAU_P+_ACA	3	P+_ACA	1	441	464	242	242	438	438	193	228
457	P-_GAU	P+_ACA	P-_GAU_P+_ACA	1	P+_ACA	1	464	464	242	242	438	438	204	228
458	P-_GAU	P+_ACA	P-_GAU_P+_ACA	2	P+_ACA	1	441	464	242	242	438	438	199	209
459	P-_GAU	P+_ACA	P-_GAU_P+_ACA	1	P+_ACA	1	425	464	242	242	438	438	195	228
460	P-_GET	P+_ACA	P-_GET_P+_ACA	3	P+_ACA	1	425	464	242	242	438	442	199	228
461	P-_GAU	P+_ACA	P-_GAU_P+_ACA	1	P+_ACA	1	441	464	242	242	438	438	NA	NA
462	P-_GET	P+_ACA	P-_GET_P+_ACA	3	P+_ACA	1	464	464	242	242	438	438	228	228
463	P-_GAU	P+_ACA	P-_GAU_P+_ACA	1	P+_ACA	1	464	464	242	242	438	438	199	228
464	P-_GAU	P+_ACA	P-_GAU_P+_ACA	2	P+_ACA	1	441	464	242	242	438	438	193	228
465	P-_GET	P+_ACA	P-_GET_P+_ACA	3	P+_ACA	1	441	464	242	242	438	446	198	228
466	P-_GAU	P+_ACA	P-_GAU_P+_ACA	3	P+_ACA	1	464	464	242	242	438	438	193	228
467	P-_GET	P+_ACA	P-_GET_P+_ACA	1	P+_ACA	1	441	464	242	242	438	446	198	228
468	P-_GET	P+_ACA	P-_GET_P+_ACA	3	P+_ACA	1	441	464	242	274	438	438	199	228
469	P-_GET	P+_ACA	P-_GET_P+_ACA	2	P+_ACA	1	441	464	242	242	438	438	198	228
470	P-_GET	P+_ACA	P-_GET_P+_ACA	3	P+_ACA	1	425	464	242	242	438	438	195	228
471	P-_GAU	P+_ACA	P-_GAU_P+_ACA	1	P+_ACA	1	425	464	242	242	438	438	195	209
472	P-_GAU	P+_ACA	P-_GAU_P+_ACA	2	P+_ACA	1	464	464	242	242	438	438	199	209
473	P-_GET	P+_ACA	P-_GET_P+_ACA	3	P+_ACA	1	441	464	242	242	438	438	195	209
474	P-_GET	P+_ACA	P-_GET_P+_ACA	2	P+_ACA	1	425	464	242	242	438	438	198	228
475	P-_GAU	P+_ACA	P-_GAU_P+_ACA	1	P+_ACA	1	441	464	242	242	438	438	195	228
476	P-_GAU	P+_ACA	P-_GAU_P+_ACA	3	P+_ACA	1	464	464	242	242	438	438	209	228
477	P-_GAU	P+_ACA	P-_GAU_P+_ACA	1	P+_ACA	1	425	464	242	242	438	438	193	228
478	P-_GAU	P+_ACA	P-_GAU_P+_ACA	2	P+_ACA	1	441	464	242	242	438	438	193	228
479	P-_GAU	P+_BNC	P-_GAU_P+_BNC	1	P+_BNC	1	441	464	242	242	438	438	199	228
480	P-_GAU	P+_BNC	P-_GAU_P+_BNC	3	P+_BNC	1	464	464	242	242	438	438	196	228
481	P-_GET	P+_BNC	P-_GET_P+_BNC	3	P+_BNC	1	464	464	242	242	438	438	195	228
482	P-_GAU	P+_BNC	P-_GAU_P+_BNC	1	P+_BNC	1	464	464	242	242	438	438	196	228
483	P-_GAU	P+_BNC	P-_GAU_P+_BNC	1	P+_BNC	1	464	464	242	242	438	438	193	228
484	P-_GAU	P+_BNC	P-_GAU_P+_BNC	3	P+_BNC	1	441	464	242	242	438	438	196	230
485	P-_GAU	P+_BNC	P-_GAU_P+_BNC	3	P+_BNC	1	441	464	242	242	438	438	199	226
486	P-_GET	P+_BNC	P-_GET_P+_BNC	1	P+_BNC	1	441	464	242	242	438	438	193	230
487	P-_GET	P+_BNC	P-_GET_P+_BNC	1	P+_BNC	1	425	464	242	242	438	442	199	220
488	P-_GAU	P+_BNC	P-_GAU_P+_BNC	3	P+_BNC	1	464	464	242	242	438	438	220	228
489	P-_GAU	P+_BNC	P-_GAU_P+_BNC	2	P+_BNC	1	464	464	242	242	438	438	196	220
490	P-_GAU	P+_BNC	P-_GAU_P+_BNC	2	P+_BNC	1	464	464	242	242	438	438	190	228
491	P-_GAU	P+_BNC	P-_GAU_P+_BNC	1	P+_BNC	1	464	464	242	242	438	438	193	228
492	P-_GET	P+_BNC	P-_GET_P+_BNC	1	P+_BNC	1	425	464	242	242	438	446	205	228
493	P-_GET	P+_BNC	P-_GET_P+_BNC	1	P+_BNC	1	441	464	242	242	438	438	194	230
494	P-_GAU	P+_BNC	P-_GAU_P+_BNC	2	P+_BNC	1	464	464	242	242	438	438	228	228
495	P-_GAU	P+_BNC	P-_GAU_P+_BNC	1	P+_BNC	1	464	464	242	242	438	438	193	230
496	P-_GET	P+_BNC	P-_GET_P+_BNC	1	P+_BNC	1	425	464	242	242	438	438	199	228
497	P-_GAU	P+_BNC	P-_GAU_P+_BNC	1	P+_BNC	1	464	464	242	242	438	438	193	228
498	P-_GET	P+_BNC	P-_GET_P+_BNC	2	P+_BNC	1	425	464	242	274	438	446	205	230
499	P-_GAU	P+_BNC	P-_GAU_P+_BNC	3	P+_BNC	1	464	464	242	242	438	438	193	228
500	P-_GAU	P+_BNC	P-_GAU_P+_BNC	2	P+_BNC	1	441	464	242	275	438	438	199	228
501	P-_GAU	P+_BNC	P-_GAU_P+_BNC	1	P+_BNC	1	441	464	242	242	438	438	201	228
502	P-_GAU	P+_BNC	P-_GAU_P+_BNC	3	P+_BNC	1	419	464	242	242	438	438	199	226
503	P-_GAU	P+_BNC	P-_GAU_P+_BNC	2	P+_BNC	1	425	464	242	242	438	438	194	230
504	P-_GAU	P+_BNC	P-_GAU_P+_BNC	1	P+_BNC	1	425	464	242	242	438	438	195	228
505	P-_GET	P+_BNC	P-_GET_P+_BNC	3	P+_BNC	1	425	464	242	242	438	438	195	230
506	P-_GET	P+_BNC	P-_GET_P+_BNC	1	P+_BNC	1	425	464	242	242	438	438	205	228
507	P-_GAU	P+_BNC	P-_GAU_P+_BNC	2	P+_BNC	1	464	464	242	275	438	438	196	228
508	P-_GET	P+_BNC	P-_GET_P+_BNC	1	P+_BNC	1	425	464	242	242	438	438	199	228
509	P-_GAU	P+_BNC	P-_GAU_P+_BNC	1	P+_BNC	1	464	464	242	275	438	438	204	228
510	P-_GAU	P+_BNC	P-_GAU_P+_BNC	2	P+_BNC	1	441	464	242	242	438	438	196	228
511	P-_GAU	P+_BNC	P-_GAU_P+_BNC	3	P+_BNC	1	464	464	242	242	438	438	220	228
512	P-_GAU	P+_BNC	P-_GAU_P+_BNC	2	P+_BNC	1	464	464	242	242	438	438	190	230
513	P-_GAU	P+_ACA	P-_GAU_P+_ACA	3	P-_GAU	1	441	464	242	242	438	438	193	209
514	P-_GAU	P+_ACA	P-_GAU_P+_ACA	1	P-_GAU	1	441	464	242	275	438	438	196	228
515	P-_GAU	P+_BNC	P-_GAU_P+_BNC	2	P-_GAU	1	441	441	242	242	438	438	196	228
516	P-_GAU	P+_BNC	P-_GAU_P+_BNC	3	P-_GAU	1	441	441	242	275	438	438	193	196
517	P-_GAU	P+_BNC	P-_GAU_P+_BNC	1	P-_GAU	1	441	464	242	242	438	438	199	228
518	P-_GAU	P+_BNC	P-_GAU_P+_BNC	3	P-_GAU	1	441	464	242	242	438	438	199	230
519	P-_GAU	P+_BNC	P-_GAU_P+_BNC	1	P-_GAU	1	446	464	242	242	438	438	195	228
520	P-_GAU	P+_ACA	P-_GAU_P+_ACA	1	P-_GAU	1	441	464	242	242	438	438	193	209
521	P-_GAU	P+_ACA	P-_GAU_P+_ACA	2	P-_GAU	1	419	464	242	242	NA	NA	196	228
522	P-_GAU	P+_BNC	P-_GAU_P+_BNC	2	P-_GAU	1	441	464	242	275	438	438	199	228
523	P-_GAU	P+_ACA	P-_GAU_P+_ACA	1	P-_GAU	1	441	464	242	275	438	438	201	228
524	P-_GAU	P+_BNC	P-_GAU_P+_BNC	3	P-_GAU	1	441	464	242	242	438	438	196	230
525	P-_GAU	P+_ACA	P-_GAU_P+_ACA	3	P-_GAU	1	464	464	242	242	438	438	196	228
526	P-_GAU	P+_ACA	P-_GAU_P+_ACA	1	P-_GAU	1	441	464	242	242	438	438	193	228
527	P-_GAU	P+_BNC	P-_GAU_P+_BNC	2	P-_GAU	1	441	464	242	242	438	438	199	230
528	P-_GAU	P+_ACA	P-_GAU_P+_ACA	2	P-_GAU	1	441	464	242	242	438	438	201	209
529	P-_GAU	P+_BNC	P-_GAU_P+_BNC	2	P-_GAU	1	441	464	242	242	436	438	199	228
530	P-_GAU	P+_ACA	P-_GAU_P+_ACA	1	P-_GAU	1	441	464	242	242	438	442	201	228
531	P-_GAU	P+_ACA	P-_GAU_P+_ACA	2	P-_GAU	1	464	464	242	242	438	438	199	228
532	P-_GAU	P+_ACA	P-_GAU_P+_ACA	3	P-_GAU	1	464	464	242	242	438	438	196	228
533	P-_GAU	P+_BNC	P-_GAU_P+_BNC	1	P-_GAU	1	441	464	242	242	438	438	204	228
534	P-_GAU	P+_BNC	P-_GAU_P+_BNC	2	P-_GAU	1	441	464	242	242	436	438	196	228
535	P-_GAU	P+_ACA	P-_GAU_P+_ACA	1	P-_GAU	1	441	464	242	275	438	438	199	228
536	P-_GAU	P+_ACA	P-_GAU_P+_ACA	2	P-_GAU	1	441	464	242	242	438	438	196	209
537	P-_GAU	P+_ACA	P-_GAU_P+_ACA	2	P-_GAU	1	441	464	242	242	438	438	199	228
538	P-_GAU	P+_BNC	P-_GAU_P+_BNC	2	P-_GAU	1	441	464	242	242	438	438	201	230
539	P-_GAU	P+_BNC	P-_GAU_P+_BNC	2	P-_GAU	1	441	441	242	242	NA	NA	196	201
540	P-_GAU	P+_ACA	P-_GAU_P+_ACA	3	P-_GAU	1	464	464	242	242	438	438	196	228
541	P-_GAU	P+_ACA	P-_GAU_P+_ACA	1	P-_GAU	1	464	464	242	275	438	438	204	228
542	P-_GAU	P+_BNC	P-_GAU_P+_BNC	2	P-_GAU	1	441	441	242	242	436	438	196	228
543	P-_GAU	P+_BNC	P-_GAU_P+_BNC	3	P-_GAU	1	441	464	242	242	438	438	204	220
544	P-_GAU	P+_ACA	P-_GAU_P+_ACA	2	P-_GAU	1	464	464	242	242	438	438	193	209
545	P-_GAU	P+_ACA	P-_GAU_P+_ACA	3	P-_GAU	1	441	464	242	275	438	438	199	228
546	P-_GAU	P+_BNC	P-_GAU_P+_BNC	3	P-_GAU	1	441	464	242	275	438	438	193	228
547	P-_GAU	P+_ACA	P-_GAU_P+_ACA	3	P-_GAU	1	464	464	242	242	438	438	196	228
548	P-_GAU	P+_ACA	P-_GAU_P+_ACA	1	P-_GAU	1	441	464	242	275	438	438	196	228
549	P-_GAU	P+_BNC	P-_GAU_P+_BNC	3	P-_GAU	1	415	464	242	242	438	438	203	228
550	P-_GAU	P+_ACA	P-_GAU_P+_ACA	2	P-_GAU	1	441	464	242	242	438	438	201	209
551	P-_GAU	P+_ACA	P-_GAU_P+_ACA	3	P-_GAU	1	NA	NA	NA	NA	NA	NA	NA	NA
552	P-_GAU	P+_ACA	P-_GAU_P+_ACA	2	P-_GAU	1	464	464	242	242	438	438	193	228
553	P-_GAU	P+_ACA	P-_GAU_P+_ACA	1	P-_GAU	1	464	464	242	275	438	438	196	209
554	P-_GAU	P+_BNC	P-_GAU_P+_BNC	2	P-_GAU	1	441	464	242	275	438	438	199	230
555	P-_GAU	P+_BNC	P-_GAU_P+_BNC	3	P-_GAU	1	425	464	242	242	438	438	204	228
556	P-_GAU	P+_ACA	P-_GAU_P+_ACA	2	P-_GAU	1	446	446	242	275	438	438	199	228
557	P-_GAU	P+_ACA	P-_GAU_P+_ACA	3	P-_GAU	1	441	464	242	242	438	438	196	228
558	P-_GAU	P+_BNC	P-_GAU_P+_BNC	2	P-_GAU	1	419	464	242	275	438	438	196	228
559	P-_GAU	P+_ACA	P-_GAU_P+_ACA	1	P-_GAU	1	441	464	242	275	438	438	204	226
560	P-_GAU	P+_BNC	P-_GAU_P+_BNC	1	P-_GAU	1	441	464	242	242	438	438	201	228
561	P-_GAU	P+_BNC	P-_GAU_P+_BNC	2	P-_GAU	1	464	464	242	242	438	438	199	230
562	P-_GAU	P+_ACA	P-_GAU_P+_ACA	1	P-_GAU	1	441	464	242	242	438	438	193	228
563	P-_GAU	P+_ACA	P-_GAU_P+_ACA	1	P-_GAU	1	441	464	242	242	438	438	196	228
564	P-_GAU	P+_ACA	P-_GAU_P+_ACA	2	P-_GAU	1	NA	NA	242	242	438	438	199	209
565	P-_GAU	P+_BNC	P-_GAU_P+_BNC	3	P-_GAU	1	425	464	242	242	438	438	195	228
566	P-_GAU	P+_ACA	P-_GAU_P+_ACA	3	P-_GAU	1	441	464	242	242	438	442	196	228
567	P-_GAU	P+_BNC	P-_GAU_P+_BNC	1	P-_GAU	1	446	464	242	242	438	438	199	226
568	P-_GAU	P+_ACA	P-_GAU_P+_ACA	1	P-_GAU	1	446	464	242	242	438	438	203	209
569	P-_GAU	P+_BNC	P-_GAU_P+_BNC	1	P-_GAU	1	441	441	242	275	438	438	199	204
570	P-_GAU	P+_ACA	P-_GAU_P+_ACA	1	P-_GAU	1	441	464	242	242	438	438	193	228
571	P-_GAU	P+_BNC	P-_GAU_P+_BNC	1	P-_GAU	1	441	464	242	242	438	438	193	230
572	P-_GAU	P+_ACA	P-_GAU_P+_ACA	3	P-_GAU	1	464	464	242	242	438	438	193	228
573	P-_GAU	P+_ACA	P-_GAU_P+_ACA	1	P-_GAU	1	464	464	242	275	438	438	199	209
574	P-_GAU	P+_BNC	P-_GAU_P+_BNC	2	P-_GAU	1	441	464	242	275	438	438	199	228
575	P-_GAU	P+_ACA	P-_GAU_P+_ACA	2	P-_GAU	1	441	464	242	242	438	438	193	209
576	P-_GAU	P+_ACA	P-_GAU_P+_ACA	1	P-_GAU	1	464	464	242	242	438	438	196	209
577	P-_GAU	P+_BNC	P-_GAU_P+_BNC	2	P-_GAU	1	425	464	242	242	NA	NA	196	228
578	P-_GAU	P+_ACA	P-_GAU_P+_ACA	2	P-_GAU	1	464	464	242	242	438	438	196	209
579	P-_GAU	P+_BNC	P-_GAU_P+_BNC	2	P-_GAU	1	441	441	242	242	438	438	196	228
580	P-_GAU	P+_ACA	P-_GAU_P+_ACA	3	P-_GAU	1	464	464	242	242	438	438	193	228
581	P-_GAU	P+_ACA	P-_GAU_P+_ACA	1	P-_GAU	1	441	464	242	275	438	438	204	228
582	P-_GAU	P+_ACA	P-_GAU_P+_ACA	2	P-_GAU	1	441	446	242	242	438	438	196	201
583	P-_GAU	P+_BNC	P-_GAU_P+_BNC	1	P-_GAU	1	464	464	242	242	438	438	193	230
584	P-_GAU	P+_ACA	P-_GAU_P+_ACA	2	P-_GAU	1	441	464	242	242	438	438	193	209
585	P-_GAU	P+_ACA	P-_GAU_P+_ACA	1	P-_GAU	1	464	464	242	275	438	438	199	209
586	P-_GAU	P+_BNC	P-_GAU_P+_BNC	3	P-_GAU	1	441	464	242	242	438	438	195	228
587	P-_GAU	P+_ACA	P-_GAU_P+_ACA	2	P-_GAU	1	464	464	242	242	438	438	193	228
588	P-_GAU	P+_ACA	P-_GAU_P+_ACA	3	P-_GAU	1	446	464	242	275	438	438	204	209
589	P-_GAU	P+_BNC	P-_GAU_P+_BNC	3	P-_GAU	1	425	464	242	242	438	438	204	220
590	P-_GAU	P+_BNC	P-_GAU_P+_BNC	1	P-_GAU	1	464	464	242	242	438	438	193	230
591	P-_GAU	P+_ACA	P-_GAU_P+_ACA	3	P-_GAU	1	464	464	242	242	438	438	196	228
592	P-_GAU	P+_ACA	P-_GAU_P+_ACA	1	P-_GAU	1	441	464	242	242	438	438	193	209
593	P-_GAU	P+_BNC	P-_GAU_P+_BNC	2	P-_GAU	1	446	464	242	242	438	438	201	228
594	P-_GAU	P+_ACA	P-_GAU_P+_ACA	2	P-_GAU	1	464	464	242	242	438	438	204	228
595	P-_GAU	P+_ACA	P-_GAU_P+_ACA	2	P-_GAU	1	441	464	242	242	438	442	198	228
596	P-_GAU	P+_ACA	P-_GAU_P+_ACA	3	P-_GAU	1	441	464	242	242	436	438	196	228
597	P-_GAU	P+_ACA	P-_GAU_P+_ACA	1	P-_GAU	1	441	464	242	275	438	438	201	228
598	P-_GAU	P+_ACA	P-_GAU_P+_ACA	1	P-_GAU	1	441	464	242	242	438	438	196	228
599	P-_GAU	P+_BNC	P-_GAU_P+_BNC	3	P-_GAU	1	419	464	242	242	438	438	199	228
600	P-_GAU	P+_BNC	P-_GAU_P+_BNC	1	P-_GAU	1	441	464	242	242	438	438	199	228
601	P-_GAU	P+_ACA	P-_GAU_P+_ACA	2	P-_GAU	1	441	464	242	242	438	438	195	228
602	P-_GAU	P+_ACA	P-_GAU_P+_ACA	2	P-_GAU	1	464	464	242	242	438	438	196	209
603	P-_GAU	P+_ACA	P-_GAU_P+_ACA	1	P-_GAU	1	441	464	242	242	438	438	193	228
604	P-_GAU	P+_BNC	P-_GAU_P+_BNC	3	P-_GAU	1	441	464	242	242	438	438	199	228
605	P-_GAU	P+_ACA	P-_GAU_P+_ACA	2	P-_GAU	1	NA	NA	242	242	438	438	201	209
606	P-_GAU	P+_BNC	P-_GAU_P+_BNC	3	P-_GAU	1	425	464	242	242	438	438	193	220
607	P-_GAU	P+_BNC	P-_GAU_P+_BNC	2	P-_GAU	1	419	464	242	275	438	438	196	228
608	P-_GAU	P+_ACA	P-_GAU_P+_ACA	1	P-_GAU	1	441	464	242	242	438	438	199	228
609	P-_GAU	P+_ACA	P-_GAU_P+_ACA	3	P-_GAU	1	464	464	242	242	438	438	196	228
610	P-_GET	P+_BNC	P-_GET_P+_BNC	3	P-_GET	1	NA	NA	242	242	438	438	194	230
611	P-_GET	P+_ACA	P-_GET_P+_ACA	2	P-_GET	1	425	464	242	242	438	438	193	209
612	P-_GET	P+_BNC	P-_GET_P+_BNC	1	P-_GET	1	441	464	242	242	438	438	193	228
613	P-_GET	P+_ACA	P-_GET_P+_ACA	3	P-_GET	1	441	441	242	242	438	438	198	209
614	P-_GET	P+_ACA	P-_GET_P+_ACA	1	P-_GET	1	441	464	242	274	438	446	198	227
615	P-_GET	P+_BNC	P-_GET_P+_BNC	3	P-_GET	1	425	425	242	242	438	438	194	220
616	P-_GET	P+_ACA	P-_GET_P+_ACA	2	P-_GET	1	441	464	242	242	438	438	194	209
617	P-_GET	P+_BNC	P-_GET_P+_BNC	2	P-_GET	1	425	464	242	242	438	438	199	228
618	P-_GET	P+_BNC	P-_GET_P+_BNC	1	P-_GET	1	425	464	242	274	438	450	198	228
619	P-_GET	P+_ACA	P-_GET_P+_ACA	2	P-_GET	1	425	464	242	242	438	438	194	228
620	P-_GET	P+_ACA	P-_GET_P+_ACA	3	P-_GET	1	425	425	242	242	438	438	195	228
621	P-_GET	P+_BNC	P-_GET_P+_BNC	1	P-_GET	1	425	464	242	242	438	438	205	228
622	P-_GET	P+_BNC	P-_GET_P+_BNC	2	P-_GET	1	425	464	242	274	438	438	194	220
623	P-_GET	P+_BNC	P-_GET_P+_BNC	3	P-_GET	1	425	464	242	242	438	438	198	228
624	P-_GET	P+_ACA	P-_GET_P+_ACA	2	P-_GET	1	425	464	242	242	438	438	193	228
625	P-_GET	P+_ACA	P-_GET_P+_ACA	3	P-_GET	1	425	464	242	242	438	438	198	209
626	P-_GET	P+_BNC	P-_GET_P+_BNC	1	P-_GET	1	425	464	242	242	438	438	194	230
627	P-_GET	P+_ACA	P-_GET_P+_ACA	2	P-_GET	1	425	464	242	242	438	438	205	209
628	P-_GET	P+_BNC	P-_GET_P+_BNC	1	P-_GET	1	425	464	242	274	438	438	194	228
629	P-_GET	P+_ACA	P-_GET_P+_ACA	1	P-_GET	1	425	464	242	242	438	438	209	228
630	P-_GET	P+_ACA	P-_GET_P+_ACA	1	P-_GET	1	441	464	242	274	438	442	199	209
631	P-_GET	P+_BNC	P-_GET_P+_BNC	2	P-_GET	1	425	464	242	242	438	442	199	228
632	P-_GET	P+_BNC	P-_GET_P+_BNC	1	P-_GET	1	464	464	242	242	438	438	198	228
633	P-_GET	P+_BNC	P-_GET_P+_BNC	3	P-_GET	1	425	464	242	242	438	438	199	220
634	P-_GET	P+_BNC	P-_GET_P+_BNC	1	P-_GET	1	425	464	242	274	438	442	199	230
635	P-_GET	P+_BNC	P-_GET_P+_BNC	2	P-_GET	1	425	464	242	242	438	438	198	228
636	P-_GET	P+_ACA	P-_GET_P+_ACA	1	P-_GET	1	441	464	242	274	438	446	198	228
637	P-_GET	P+_ACA	P-_GET_P+_ACA	3	P-_GET	1	425	425	242	242	438	438	195	209
638	P-_GET	P+_BNC	P-_GET_P+_BNC	3	P-_GET	1	441	464	242	274	438	438	198	228
639	P-_GET	P+_BNC	P-_GET_P+_BNC	2	P-_GET	1	425	464	242	242	438	450	198	228
640	P-_GET	P+_ACA	P-_GET_P+_ACA	2	P-_GET	1	419	464	242	242	438	438	198	228
641	P-_GET	P+_ACA	P-_GET_P+_ACA	1	P-_GET	1	425	464	242	242	438	438	194	230
642	P-_GET	P+_ACA	P-_GET_P+_ACA	3	P-_GET	1	425	464	242	242	438	438	198	209
643	P-_GET	P+_ACA	P-_GET_P+_ACA	3	P-_GET	1	441	464	242	242	438	438	198	228
644	P-_GET	P+_ACA	P-_GET_P+_ACA	1	P-_GET	1	441	464	242	242	438	438	194	228
645	P-_GET	P+_BNC	P-_GET_P+_BNC	3	P-_GET	1	425	464	242	242	438	438	198	230
646	P-_GET	P+_BNC	P-_GET_P+_BNC	2	P-_GET	1	425	464	242	242	438	438	194	228
647	P-_GET	P+_BNC	P-_GET_P+_BNC	1	P-_GET	1	425	464	242	274	438	438	194	230
648	P-_GET	P+_ACA	P-_GET_P+_ACA	2	P-_GET	1	425	464	242	274	438	438	194	228
649	P-_GET	P+_BNC	P-_GET_P+_BNC	2	P-_GET	1	425	464	242	242	438	438	194	228
650	P-_GET	P+_BNC	P-_GET_P+_BNC	1	P-_GET	1	425	464	242	274	438	450	198	228
651	P-_GET	P+_ACA	P-_GET_P+_ACA	1	P-_GET	1	425	464	242	242	438	438	194	228
652	P-_GET	P+_ACA	P-_GET_P+_ACA	3	P-_GET	1	425	464	242	242	438	438	195	228
653	P-_GET	P+_ACA	P-_GET_P+_ACA	2	P-_GET	1	441	464	242	274	438	438	205	228
654	P-_GET	P+_BNC	P-_GET_P+_BNC	1	P-_GET	1	425	464	242	242	438	438	198	228
655	P-_GET	P+_BNC	P-_GET_P+_BNC	3	P-_GET	1	425	464	242	274	438	438	194	228
656	P-_GET	P+_BNC	P-_GET_P+_BNC	1	P-_GET	1	425	464	242	242	438	438	199	228
657	P-_GET	P+_BNC	P-_GET_P+_BNC	2	P-_GET	1	425	464	242	242	438	442	199	228
658	P-_GET	P+_BNC	P-_GET_P+_BNC	3	P-_GET	1	425	464	242	242	438	446	199	228
659	P-_GET	P+_ACA	P-_GET_P+_ACA	3	P-_GET	1	419	419	242	242	438	438	198	228
660	P-_GET	P+_BNC	P-_GET_P+_BNC	3	P-_GET	1	419	464	242	242	438	438	194	228
661	P-_GET	P+_ACA	P-_GET_P+_ACA	1	P-_GET	1	419	464	242	242	438	438	199	209
662	P-_GET	P+_ACA	P-_GET_P+_ACA	2	P-_GET	1	419	464	242	242	438	438	199	228
663	P-_GET	P+_BNC	P-_GET_P+_BNC	2	P-_GET	1	441	464	242	242	438	438	198	228
664	P-_GET	P+_BNC	P-_GET_P+_BNC	1	P-_GET	1	425	464	242	242	438	438	194	230
665	P-_GET	P+_BNC	P-_GET_P+_BNC	2	P-_GET	1	419	464	242	242	438	438	194	228
666	P-_GET	P+_BNC	P-_GET_P+_BNC	3	P-_GET	1	419	464	242	242	438	438	199	230
667	P-_GET	P+_ACA	P-_GET_P+_ACA	2	P-_GET	1	441	464	242	242	438	438	199	228
668	P-_GET	P+_ACA	P-_GET_P+_ACA	3	P-_GET	1	425	425	242	242	438	438	194	228
669	P-_GET	P+_ACA	P-_GET_P+_ACA	1	P-_GET	1	425	464	242	242	438	442	199	228
670	P-_GET	P+_BNC	P-_GET_P+_BNC	3	P-_GET	1	425	441	242	242	438	438	195	199
671	P-_GET	P+_ACA	P-_GET_P+_ACA	2	P-_GET	1	425	464	242	274	438	438	205	228
672	P-_GET	P+_BNC	P-_GET_P+_BNC	2	P-_GET	1	425	464	242	242	438	442	199	228
673	P-_GET	P+_BNC	P-_GET_P+_BNC	1	P-_GET	1	441	464	242	242	438	438	194	228
674	P-_GET	P+_ACA	P-_GET_P+_ACA	3	P-_GET	1	441	441	242	242	438	438	194	228
675	P-_GET	P+_ACA	P-_GET_P+_ACA	2	P-_GET	1	425	464	242	242	438	442	199	228
676	P-_GET	P+_BNC	P-_GET_P+_BNC	2	P-_GET	1	425	464	242	242	438	442	199	228
677	P-_GET	P+_BNC	P-_GET_P+_BNC	1	P-_GET	1	425	464	242	242	438	438	205	228
678	P-_GET	P+_ACA	P-_GET_P+_ACA	2	P-_GET	1	425	464	242	274	438	438	205	228
679	P-_GET	P+_BNC	P-_GET_P+_BNC	2	P-_GET	1	425	464	242	242	438	438	205	228
680	P-_GET	P+_ACA	P-_GET_P+_ACA	1	P-_GET	1	441	464	242	274	438	442	199	228
681	P-_GET	P+_BNC	P-_GET_P+_BNC	3	P-_GET	1	419	464	242	242	438	442	199	228
682	P-_GET	P+_BNC	P-_GET_P+_BNC	3	P-_GET	1	425	464	242	274	438	446	205	228
683	P-_GET	P+_ACA	P-_GET_P+_ACA	3	P-_GET	1	425	464	242	242	438	438	194	228
684	P-_GET	P+_ACA	P-_GET_P+_ACA	1	P-_GET	1	425	464	242	242	438	442	199	230
685	P-_GET	P+_BNC	P-_GET_P+_BNC	2	P-_GET	1	425	464	242	242	438	438	194	230
686	P-_GET	P+_BNC	P-_GET_P+_BNC	3	P-_GET	1	425	464	242	242	438	438	199	222
687	P-_GET	P+_BNC	P-_GET_P+_BNC	1	P-_GET	1	425	464	242	242	438	442	199	220
688	P-_GET	P+_ACA	P-_GET_P+_ACA	3	P-_GET	1	425	425	242	242	438	438	195	209
689	P-_GET	P+_ACA	P-_GET_P+_ACA	2	P-_GET	1	425	464	242	242	438	438	199	228
690	P-_GET	P+_ACA	P-_GET_P+_ACA	3	P-_GET	1	425	464	242	242	438	438	206	228
691	P-_GET	P+_ACA	P-_GET_P+_ACA	2	P-_GET	1	425	464	242	242	438	442	199	228
692	P-_GET	P+_ACA	P-_GET_P+_ACA	3	P-_GET	1	425	425	242	242	438	438	198	228
693	P-_GET	P+_BNC	P-_GET_P+_BNC	3	P-_GET	1	431	464	242	242	438	438	194	230
694	P-_GET	P+_BNC	P-_GET_P+_BNC	2	P-_GET	1	425	464	242	242	438	442	199	228
695	P-_GET	P+_BNC	P-_GET_P+_BNC	1	P-_GET	1	425	464	242	242	438	442	199	228
696	P-_GET	P+_BNC	P-_GET_P+_BNC	2	P-_GET	1	425	464	242	274	438	438	193	228
697	P-_GET	P+_ACA	P-_GET_P+_ACA	3	P-_GET	1	441	464	242	242	438	438	194	209
698	P-_GET	P+_BNC	P-_GET_P+_BNC	1	P-_GET	1	425	464	242	274	438	438	194	230
699	P-_GET	P+_ACA	P-_GET_P+_ACA	2	P-_GET	1	425	464	242	274	438	438	205	209
700	P-_GET	P+_BNC	P-_GET_P+_BNC	1	P-_GET	1	441	464	242	274	438	438	198	228
701	P-_GET	P+_BNC	P-_GET_P+_BNC	3	P-_GET	1	441	464	242	242	438	438	194	228
702	P-_GET	P+_ACA	P-_GET_P+_ACA	2	P-_GET	1	425	464	242	242	438	442	199	228
703	P-_GET	P+_ACA	P-_GET_P+_ACA	1	P-_GET	1	425	464	242	242	438	438	199	228
704	P-_GET	P+_BNC	P-_GET_P+_BNC	1	P-_GET	1	425	441	242	274	438	446	194	205
705	P-_GET	P+_ACA	P-_GET_P+_ACA	2	P-_GET	1	464	464	242	242	438	438	194	228
706	P-_GET	P+_ACA	P-_GET_P+_ACA	3	P-_GET	1	425	464	242	242	438	438	194	209
707	P-_GET	P+_ACA	P-_GET_P+_ACA	1	P-_GET	1	425	464	242	242	438	438	194	228
708	P-_GET	P+_BNC	P-_GET_P+_BNC	3	P-_GET	1	441	464	242	242	438	438	193	230
709	P-_GET	P+_ACA	P-_GET_P+_ACA	1	P-_GET	1	425	464	242	242	438	438	209	228
710	P-_GET	P+_ACA	P-_GET_P+_ACA	2	P-_GET	1	419	464	242	242	438	438	194	228
711	P-_GET	P+_BNC	P-_GET_P+_BNC	3	P-_GET	1	431	464	242	242	438	438	194	230
712	P-_GET	P+_BNC	P-_GET_P+_BNC	1	P-_GET	1	425	464	242	242	438	438	198	228
713	P-_GET	P+_BNC	P-_GET_P+_BNC	1	P-_GET	1	425	464	242	242	438	438	199	228
714	P-_GET	P+_BNC	P-_GET_P+_BNC	3	P-_GET	1	419	464	242	242	438	438	199	228
715	P-_GET	P+_ACA	P-_GET_P+_ACA	2	P-_GET	1	425	464	242	242	438	442	199	209
716	P-_GET	P+_ACA	P-_GET_P+_ACA	1	P-_GET	1	425	464	242	242	438	438	195	228
717	P-_GET	P+_ACA	P-_GET_P+_ACA	3	P-_GET	1	NA	NA	242	242	438	438	198	228
718	P-_GET	P+_BNC	P-_GET_P+_BNC	1	P-_GET	1	425	464	242	242	438	438	205	228
719	P-_GET	P+_ACA	P-_GET_P+_ACA	2	P-_GET	1	419	464	242	242	438	438	199	228
720	P-_GET	P+_BNC	P-_GET_P+_BNC	3	P-_GET	1	441	441	242	242	438	438	193	230
